# Supplementary material for: Circulating miRNA Expression Profiles and Machine Learning Models in Association with Response to Irinotecan-Based Treatment in Metastatic Colorectal Cancer
Source: Int J Mol Sci. 2022 Dec 20;24(1):46. doi: 10.3390/ijms24010046 (PMC9820223; doi:10.3390/ijms24010046)
Supplement: Supplementary file 1 [file ijms-24-00046-s001.zip]

Archive with 4 entries (4 files):
- go_enrich_ML.csv
- go_enrich_up.csv
- for_ml.csv
- go_enrich_down.csv
