# Supplementary material for: Circulating miRNA Expression Profiles and Machine Learning Models in Association with Response to Irinotecan-Based Treatment in Metastatic Colorectal Cancer
Source: Int J Mol Sci. 2022 Dec 20;24(1):46. doi: 10.3390/ijms24010046 (PMC9820223; doi:10.3390/ijms24010046)
Supplement: Supplementary file 1 [file ijms-24-00046-s001.zip › go_enrich_ML.csv]

ID	Description	GeneRatio	BgRatio	pvalue	p.adjust	qvalue	geneID	Count
GO:0003712	transcription coregulator activity	306/7081	480/18337	1.59E-29	1.91E-26	1.40E-26	HMGA2/BTG2/JMY/NOTCH1/ABT1/ARID3A/BCOR/CCND1/CNOT9/HMGA1/KMT2D/MED13L/NCOA3/PEX14/RBFOX2/TAF5L/TCERG1/TRRAP/ACTN4/EZH2/SMARCC1/SMARCD1/SRCAP/TLE4/ATF7IP/BASP1/BRCA1/CBX4/DAXX/JADE1/KAT6A/MUC1/PARP9/PIAS3/PTPN14/RSF1/TBL1XR1/TRIM38/CNOT6/MED1/MED12/NCOR2/RLIM/RRP1B/TLE3/ANKRD1/CARM1/CTNNB1/MIDEAS/HIPK2/HMGB2/KAT2B/KDM5A/MAP3K10/PER2/RCOR1/SIRT1/TAF15/TMF1/TSG101/WNT3A/AKIRIN1/APEX1/DDX17/HNRNPU/KM…	306
GO:0044389	ubiquitin-like protein ligase binding	205/7081	312/18337	1.65E-22	7.26E-20	5.31E-20	BCL2/NLK/ACVR1B/ARIH1/CDKN1A/NDUFS2/UBOX5/VCL/YOD1/YWHAZ/CRK/FZD8/SMAD6/STAT2/UBA52/GLMN/APC/BRCA1/DAXX/DERL1/DNM1L/DTX3L/EGFR/MOAP1/PARP9/RFFL/RTN4/SMAD7/USP7/WFS1/ACTG1/ERLIN1/HSPA8/POLR2A/ARRB2/BAG2/CUL5/HSPA1B/LAPTM4B/RNF34/TSG101/TUBB/UCHL1/PRKAR1A/CUL1/ITCH/PINK1/TMBIM6/TXNIP/UBE2D1/USP25/PSMA3/ANKRA2/ARRB1/AURKA/AXIN1/BAG4/BID/CALR/CASP8/CCDC50/CKB/CUL2/EIF4E2/FOXO1/HSP90AA1/JAK1/KCNH2/LYN…	205
GO:0031625	ubiquitin protein ligase binding	195/7081	293/18337	1.82E-22	7.26E-20	5.31E-20	BCL2/NLK/ACVR1B/ARIH1/CDKN1A/NDUFS2/UBOX5/VCL/YOD1/YWHAZ/CRK/FZD8/SMAD6/UBA52/GLMN/APC/BRCA1/DAXX/DERL1/DNM1L/EGFR/MOAP1/RFFL/RTN4/SMAD7/USP7/WFS1/ACTG1/ERLIN1/HSPA8/POLR2A/ARRB2/BAG2/CUL5/HSPA1B/LAPTM4B/RNF34/TSG101/TUBB/UCHL1/PRKAR1A/CUL1/PINK1/TMBIM6/TXNIP/UBE2D1/USP25/PSMA3/ANKRA2/ARRB1/AURKA/AXIN1/BAG4/BID/CALR/CASP8/CCDC50/CKB/CUL2/EIF4E2/FOXO1/HSP90AA1/JAK1/KCNH2/LYN/MDM2/MFHAS1/MID1/NPLOC…	195
GO:0045296	cadherin binding	212/7081	332/18337	6.07E-21	1.82E-18	1.33E-18	EIF4G2/BMPR2/HNRNPK/ATXN2L/CCNB2/EEF2/EFHD2/LARP1/RDX/SNX2/UBAP2/VCL/YWHAZ/CBL/OLFM4/CEMIP2/ERC1/CALD1/CKAP5/COBLL1/DDX3X/DLG1/EGFR/EIF5/ESYT2/GAPVD1/LRRFIP1/PCBP1/RTN4/SEPTIN2/SLK/CTNND1/FASN/HSPA8/PAICS/RPL15/SLC3A2/CD46/CHMP2B/CTNNB1/EPS15/H3C4/RAN/KIF5B/ADD1/ALDOA/CD2AP/CDH11/CNN3/GIPC1/ENO1/FLNA/LDHA/ABI1/AFDN/AHNAK/ANK3/ANLN/ARHGAP1/ARHGAP18/ASAP1/BZW1/BZW2/CCT8/CDH26/CDH5/CLINT1/CRKL/CSNK1…	212
GO:0140297	DNA-binding transcription factor binding	228/7081	376/18337	2.38E-18	5.68E-16	4.16E-16	MYC/PPARA/STAT3/TP53BP2/USF2/BCL2/GATA6/ACTB/AKAP8/BAZ2A/CBX5/CTDP1/HAND1/HMGA1/MEF2D/NCOA3/PARP1/SIK1/SP1/TCERG1/ACTN4/CREM/HSF1/MEF2C/NOTCH2/RARB/NR4A1/TLE4/TXLNG/ATF2/DAXX/DTX3L/GTF2A1/GTF2I/KLF5/LATS1/MEF2A/PARP9/PIAS3/RNF6/TAF1/MED1/MED12/NCOR2/TLE3/ANKRD1/CTNNB1/FOS/HEY2/HIPK2/MAP3K10/SIRT1/TCF21/TMF1/TWIST1/APEX1/CREB1/LCOR/MED13/MED14/MIER3/NFE2L2/PPARG/PTMA/ARID1A/ARNT2/ARRB1/ASXL1/ATF4/…	228
GO:0003713	transcription coactivator activity	165/7081	258/18337	1.08E-16	2.15E-14	1.58E-14	JMY/NOTCH1/ABT1/CNOT9/HMGA1/KMT2D/NCOA3/TAF5L/TCERG1/ACTN4/SMARCC1/SMARCD1/SRCAP/BRCA1/DAXX/JADE1/KAT6A/TRIM38/CNOT6/MED1/MED12/RRP1B/ANKRD1/CARM1/CTNNB1/HIPK2/HMGB2/KAT2B/KDM5A/PER2/SIRT1/TMF1/TSG101/WNT3A/APEX1/DDX17/KMT2C/MED13/MED14/ABL1/ACTL6A/ARID1A/ARID1B/ARID5B/ARL2BP/ARRB1/ASXL1/ATXN7L3/BCL9/BCL9L/BIRC2/BRD4/BUD31/CREBBP/DHX9/EP300/FUS/HCFC2/HTATIP2/JUP/KAT2A/KAT5/LPIN1/MAML1/MAML3/MED21…	165
GO:0004674	protein serine/threonine kinase activity	246/7081	430/18337	2.37E-15	4.05E-13	2.96E-13	TGFBR1/BMPR2/HIPK3/TGFBR2/TGFBR3/NLK/WNK1/ACVR1B/AURKB/CAMK2D/CDK6/CSNK2A1/MAP3K1/MAPK6/SIK1/STK4/TRIO/CDC42BPA/MAP4K3/MAP2K7/STK40/CDK19/CSNK1A1/EGFR/LATS1/MAP2K3/MAP3K2/MKNK2/NEK1/PRKAB2/PRKCE/RPS6KA3/SGK3/SLK/SNRK/SRPK2/TAF1/TESK2/TRPM7/WNK3/MAP3K7/PDPK1/RIOK3/ATM/GRK2/HIPK2/MAP2K1/MAP3K10/MAP3K3/MAP4K4/MAPK1/PRKCD/ULK1/ACVR2B/CCNK/PINK1/PLK2/TAOK1/DYRK2/KSR1/OXSR1/ULK3/ACVR1C/AURKA/BMPR1B/BRA…	246
GO:0061629	RNA polymerase II-specific DNA-binding transcription factor binding	168/7081	271/18337	4.06E-15	6.07E-13	4.45E-13	PPARA/STAT3/TP53BP2/GATA6/ACTB/AKAP8/BAZ2A/CTDP1/HMGA1/NCOA3/PARP1/SP1/TCERG1/ACTN4/HSF1/NOTCH2/RARB/NR4A1/ATF2/DAXX/DTX3L/GTF2A1/GTF2I/LATS1/PARP9/RNF6/TAF1/MED1/MED12/NCOR2/ANKRD1/CTNNB1/FOS/HEY2/HIPK2/SIRT1/TCF21/TMF1/APEX1/CREB1/LCOR/MED13/MED14/MIER3/NFE2L2/PPARG/ARID1A/ARNT2/ARRB1/ASXL1/BUD31/CALR/CNOT1/CREBBP/CRX/EP300/FAM220A/FOXP1/FOXP2/GTF2B/HDAC2/HDAC3/HIF1AN/ID2/JMJD1C/JUP/LDB1/LDB2/M…	168
GO:0032182	ubiquitin-like protein binding	76/7081	101/18337	6.82E-14	9.06E-12	6.63E-12	GGA3/RNFT1/SMARCAD1/TAB2/CBX4/RNF185/TNFAIP3/TOP2A/UBR5/VPS36/TSG101/UBA2/UCHL1/BUB3/DCUN1D4/DDI2/USP25/ADRM1/ASCC2/BIRC2/CASP8AP2/CUEDC2/DCUN1D2/MARCHF7/MDM2/NPLOC4/NUP62/RAE1/RNF111/RNF8/SIMC1/SOBP/TAB3/TP53INP2/TRIM32/UBAP1/UBXN2B/USP5/USPL1/WDR48/AUP1/CXCR4/FAF2/FBXO7/NEDD4/SMAD3/AMFR/DCUN1D3/NBR1/RAD23A/RNF168/RNF4/SIRT2/UBE2N/UCHL3/USP13/SERBP1/UBXN7/CKS2/HDAC6/ILRUN/N4BP2/PRKN/RAD23B/TOM1L…	76
GO:0019787	ubiquitin-like protein transferase activity	249/7081	452/18337	5.30E-13	6.34E-11	4.64E-11	TRIM71/PELI1/TOPORS/AREL1/ARIH1/BCOR/CDC34/FBXW2/HUWE1/MIB1/NHLRC3/RANBP2/RNFT1/UBOX5/CBL/MKRN1/RFWD3/RNF7/FBXO3/BRCA1/CBX4/DTX3L/FBXO11/GID4/HECTD1/KLHL42/MALT1/MYCBP2/PIAS3/RFFL/RMND5A/RNF11/RNF185/RNF6/RSPRY1/TAF1/TNFAIP3/TRIM2/TRIM33/TRIM38/TRIM59/UBR3/UBR5/BTRC/MED1/MED12/RLIM/RNF213/UBE3C/XIAP/ATG10/CUL5/DCST1/HERC3/RNF187/RNF2/RNF34/DTL/CUL1/ITCH/RNF38/TRIM23/TTC3/UBE2D1/ATG16L1/BIRC2/BIRC…	249
GO:0042826	histone deacetylase binding	81/7081	113/18337	9.16E-13	9.96E-11	7.29E-11	PRDM1/AKAP8/BCOR/CBX5/CCND1/MEF2D/PARP1/PHF6/SP1/MEF2C/RAD9A/MEF2A/NIPBL/TOP2A/NCOR2/SFPQ/ANKRD1/BRMS1L/HEY2/HSPA1B/KAT2B/TCF21/HOXA10/LCOR/MIER3/NUDT21/PHB/ANKRA2/GMNN/HDAC2/HDAC3/HDAC5/HIC1/HSP90AA1/IKZF3/KAT2A/KCTD21/KPNA2/MAPK8/NCOR1/PKN2/RAC1/SMG5/SRF/SUDS3/TP53/UHRF1BP1/YWHAE/ZBTB7B/CEBPB/HES1/HIF1A/NR2C1/TFAP4/WDTC1/FOXP3/H1-5/HDAC1/HSP90AB1/NRIP1/SIRT2/CAMTA2/NACC2/RBBP4/TRAF6/BEX4/HDAC6/…	81
GO:0046332	SMAD binding	60/7081	77/18337	2.14E-12	2.13E-10	1.56E-10	HMGA2/TGFBR1/TGFBR2/TGFBR3/ACVR1B/PARP1/IPO7/SMAD6/COL5A2/FERMT2/MEF2A/PURA/PURB/SMAD7/TRIM33/ANKRD1/CTNNB1/FKBP1A/FOS/HIPK2/FLNA/AXIN1/BMP2/BMPR1B/COL1A2/DROSHA/MAGI2/MEN1/RANBP3L/RNF111/SKI/SKIL/SMAD1/SMAD5/TOB1/USP9X/YY1/SNW1/SMAD2/SMAD3/TGFB1I1/SAV1/STUB1/TGFBRAP1/TGIF1/USP15/JUN/PPM1A/ZBTB7A/DDX5/USP9Y/ZMIZ1/ACVR1/LDLRAD4/SMAD4/SMAD9/SMURF1/EID2/PML/TCF12	60
GO:0004842	ubiquitin-protein transferase activity	235/7081	429/18337	5.18E-12	4.76E-10	3.49E-10	TRIM71/PELI1/TOPORS/AREL1/ARIH1/BCOR/CDC34/FBXW2/HUWE1/MIB1/NHLRC3/RNFT1/UBOX5/CBL/MKRN1/RFWD3/RNF7/FBXO3/BRCA1/DTX3L/FBXO11/GID4/HECTD1/KLHL42/MALT1/MYCBP2/RFFL/RMND5A/RNF11/RNF185/RNF6/RSPRY1/TAF1/TNFAIP3/TRIM2/TRIM33/TRIM38/TRIM59/UBR3/UBR5/BTRC/MED1/MED12/RLIM/RNF213/UBE3C/XIAP/CUL5/DCST1/HERC3/RNF187/RNF2/RNF34/DTL/CUL1/ITCH/RNF38/TRIM23/TTC3/UBE2D1/BIRC2/BIRC3/BIRC6/CBLL1/CDC23/CNOT4/CUL2/F…	235
GO:0051020	GTPase binding	134/7081	222/18337	3.67E-11	3.14E-09	2.30E-09	GGA3/GOLGA4/IARS1/PREB/RANBP2/IPO7/DVL3/ERC1/RAB11FIP4/AP3M1/DNM1L/DOCK4/DOCK7/EXOC5/EXOC8/MYCBP2/RAPGEF6/RASA1/RASGRP3/RRAGC/BIRC5/RALBP1/USP6NL/EPS8/IPO5/KIF3B/PPP1R9A/ULK1/AP1G1/BNIP3/ENO1/FLNA/AFDN/ANKFY1/ARHGAP1/ARHGEF2/ATG16L1/BICD2/CAV1/CDC42EP2/CDC42EP4/CHML/CORO1C/EHD1/ERRFI1/EXOC4/EXPH5/CYRIB/FGD6/GGA2/GNB1/GNB2/HSP90AA1/GARRE1/MAPKAP1/MYO5A/MYO5B/MYO9B/PAK1/PICALM/RAB3GAP2/RHOBTB3/RIC1…	134
GO:0003714	transcription corepressor activity	114/7081	182/18337	4.00E-11	3.19E-09	2.34E-09	HMGA2/BTG2/BCOR/CCND1/PEX14/RBFOX2/TCERG1/EZH2/TLE4/ATF7IP/BASP1/CBX4/DAXX/PARP9/TBL1XR1/MED1/NCOR2/RLIM/TLE3/ANKRD1/MIDEAS/HIPK2/MAP3K10/RCOR1/SIRT1/TSG101/APEX1/HNRNPU/LCOR/MIER3/PHB/RYBP/ZMYND11/SUFU/C1QBP/CASP8AP2/CNOT7/CREBBP/DPF2/GMNN/HDAC3/HSBP1/HSBP1L1/JAZF1/KCTD1/LIMD1/NCOR1/NPAT/NSD1/PA2G4/PIAS1/PIAS4/RB1/RUNX1T1/SF1/SIN3A/SIN3B/SMARCA4/SPEN/SRSF2/TAF9B/TLE1/TOB1/TOB2/TRIB3/TRIM28/YAP1/…	114
GO:0008022	protein C-terminus binding	115/7081	185/18337	6.62E-11	4.95E-09	3.62E-09	AGO2/CEP120/COIL/FIGN/HRAS/SP1/ID1/DLG1/FOXN3/HIC2/MSH2/NIPBL/PIAS3/SASH1/TNFAIP3/TOP2A/USP7/VPS36/MED12/PABPC1/POLR2A/PRRC2C/CTNNB1/MAP2K1/PPP1R9A/PRDX3/SIRT1/TCF4/CD2AP/PHB/PPARG/KSR1/ABL1/AFDN/AP2A1/ATF4/ATXN1/ATXN2/CEP135/CSK/DST/EP300/EPB41/EZR/FN1/GPSM2/HSPG2/MAD2L1/MAPRE1/MAPRE3/MKI67/MPDZ/NEFL/NPAT/NUMA1/PCNA/PEX1/PHB2/PIAS1/PIAS4/PPP2CA/PRKAA1/SCAF4/SNX17/SRC/SYT1/TERF2/TRIM3/VPS4A/VTA1/…	115
GO:0016887	ATPase activity	253/7081	478/18337	9.32E-11	6.55E-09	4.80E-09	DICER1/ASCC3/ATP2A2/ATP2B1/ATP6V1F/ATP6V1G1/BPTF/DNA2/FIGN/SMARCAD1/CHD1/SRCAP/KATNAL1/ABCD3/ATAD2B/ATF7IP/ATP11B/ATRX/DDX3X/DDX46/MSH2/TOP2A/YME1L1/HSPA8/RALBP1/RNF213/ATP8A1/ATP8B1/HSPA13/HSPA1B/KIF2C/KIF3B/SMCHD1/TMEM30A/KIF5B/MSH6/ATP7B/DDX17/TOR2A/DDX39A/ABCA2/ABCC10/ABCC5/ABCC8/ABCF1/ABCF2/ACSL1/ACSL3/ACSL4/ACSL6/ATP11C/ATP13A3/ATP2C1/ATP5F1B/ATP6V1A/ATP8B3/BLM/C10orf88/CCT8/CHD3/CHD5/CHD6/…	253
GO:0106310	protein serine kinase activity	146/7081	249/18337	1.01E-10	6.73E-09	4.93E-09	HIPK3/WNK1/AURKB/CSNK2A1/SIK1/STK4/TRIO/CDC42BPA/MAP4K3/STK40/CSNK1A1/LATS1/MKNK2/NEK1/RPS6KA3/SGK3/SLK/SNRK/SRPK2/TAF1/TRPM7/WNK3/PDPK1/RIOK3/ATM/HIPK2/MAP4K4/PRKCD/ULK1/PINK1/TAOK1/KSR1/OXSR1/ULK3/AURKA/BRAF/CDC7/CSNK1D/CSNK1E/CSNK1G3/EIF2AK1/EIF2AK4/ERN1/HASPIN/MAPKAPK5/MARK2/MARK3/MAST1/MAST4/MASTL/MELK/NEK3/NEK7/NEK9/NUAK1/PAK1/PAK5/PIM1/PRKAA1/PRKAA2/PRKDC/RIOK1/RIOK2/RIPK2/RPS6KA2/RPS6KA5/…	146
GO:0043130	ubiquitin binding	61/7081	83/18337	1.09E-10	6.84E-09	5.01E-09	GGA3/RNFT1/SMARCAD1/TAB2/RNF185/TNFAIP3/TOP2A/UBR5/VPS36/TSG101/UCHL1/BUB3/DDI2/USP25/ADRM1/ASCC2/BIRC2/CUEDC2/MARCHF7/MDM2/NPLOC4/NUP62/RAE1/RNF8/TAB3/TP53INP2/TRIM32/UBAP1/UBXN2B/USP5/WDR48/AUP1/CXCR4/FAF2/FBXO7/NEDD4/SMAD3/AMFR/NBR1/RAD23A/RNF168/SIRT2/UBE2N/UCHL3/USP13/UBXN7/CKS2/HDAC6/ILRUN/N4BP2/PRKN/RAD23B/TOM1L1/FAAP20/OTUB2/FBXW7/UBXN1/UBXN11/UBXN2A/SQSTM1/TOLLIP	61
GO:0106311	protein threonine kinase activity	145/7081	248/18337	1.56E-10	8.95E-09	6.56E-09	HIPK3/WNK1/AURKB/CSNK2A1/SIK1/STK4/TRIO/CDC42BPA/MAP4K3/STK40/CSNK1A1/LATS1/MKNK2/NEK1/RPS6KA3/SGK3/SLK/SNRK/SRPK2/TAF1/TRPM7/WNK3/PDPK1/RIOK3/ATM/HIPK2/MAP4K4/ULK1/PINK1/TAOK1/KSR1/OXSR1/ULK3/AURKA/BRAF/CDC7/CSNK1D/CSNK1E/CSNK1G3/EIF2AK1/EIF2AK4/ERN1/HASPIN/MAPKAPK5/MARK2/MARK3/MAST1/MAST4/MASTL/MELK/NEK3/NEK7/NEK9/NUAK1/PAK1/PAK5/PIM1/PRKAA1/PRKAA2/PRKDC/RIOK1/RIOK2/RIPK2/RPS6KA2/RPS6KA5/RPS6KB…	145
GO:0004386	helicase activity	100/7081	157/18337	1.57E-10	8.95E-09	6.56E-09	DICER1/ASCC3/DNA2/SMARCAD1/CHD1/SRCAP/ATRX/DDX3X/DDX46/DDX17/DDX39A/BLM/CHD3/CHD5/CHD6/CHD7/CHD9/CHTF18/DDX18/DDX19A/DDX24/DDX6/DHX30/DHX33/DHX34/DHX57/DHX9/EIF4A3/EP400/FANCM/G3BP1/HELLS/MCM3/MCM6/MCM7/NAV2/POLQ/RAD54B/RAD54L/RAD54L2/RFC2/RFC5/SMARCA4/SNRNP200/YTHDC2/MCM4/DDX28/DDX52/HELB/HELZ2/XRCC6/ANXA1/DDX1/DDX21/DDX3Y/DDX50/DDX55/DHX38/EIF4A2/MRE11/SETX/SLFN11/SMARCA2/XRCC5/ZGRF1/ZNFX1/BTAF…	100
GO:0019207	kinase regulator activity	130/7081	220/18337	5.24E-10	2.85E-08	2.09E-08	CASP3/SOCS5/CDKN1B/WNK1/CCNB2/CCND1/CCND2/CCNG1/CDKN1A/IGF2/LILRB4/SMCR8/SOCS1/SOCS7/STK4/BCCIP/CCNF/RICTOR/CCNT2/APC/CXCL10/DAXX/DDX3X/MALT1/PIK3R1/SOCS4/SOCS6/SPRY4/GSKIP/INCENP/KAT2B/MADD/MAP2K1/MOB1B/SPRY2/PRKAR1A/CAB39/CALM3/CCNA2/CCNK/CCNL2/CCNT1/DAZAP2/TAOK1/ABI1/AGAP2/CALM1/CCNE2/CCNJ/CCNJL/CCNY/CCNYL1/CDK4/DBF4/GCN1/GMFB/GPRC5A/GRM5/MARK2/PARP16/PRKAG1/PRKAR1B/PRKAR2A/QARS1/RPLP1/SOCS3/T…	130
GO:0001221	transcription coregulator binding	47/7081	61/18337	1.05E-09	5.47E-08	4.01E-08	PPARA/HAND1/VGLL4/ZNF644/EZH2/AHR/CCNT2/PER3/SUZ12/MTF2/RORA/USP11/PER2/PGR/CREB1/LCOR/NFE2L2/CDK9/CHD6/EHMT1/FOXO1/HDAC3/PHF1/UBE2I/AR/ESR1/HDGF/PPARD/SMAD3/THRB/NR1D1/ZBTB7A/CDC5L/EED/HDAC6/LMO2/TERT/WIZ/CIT/PHF12/CNOT2/EHMT2/MAFK/NEK6/RPL23/SMAD4/KLF4	47
GO:0019887	protein kinase regulator activity	114/7081	190/18337	1.71E-09	8.54E-08	6.26E-08	CASP3/CDKN1B/WNK1/CCNB2/CCND1/CCND2/CCNG1/CDKN1A/IGF2/LILRB4/SMCR8/SOCS1/STK4/CCNF/RICTOR/CCNT2/APC/CXCL10/DAXX/DDX3X/SPRY4/GSKIP/INCENP/KAT2B/MADD/MAP2K1/SPRY2/PRKAR1A/CAB39/CALM3/CCNA2/CCNK/CCNL2/CCNT1/DAZAP2/TAOK1/ABI1/AGAP2/CALM1/CCNE2/CCNJ/CCNJL/CCNY/CCNYL1/CDK4/DBF4/GCN1/GMFB/GPRC5A/GRM5/MARK2/PARP16/PRKAG1/PRKAR1B/PRKAR2A/QARS1/RPLP1/SOCS3/TPX2/TRIB1/TRIB3/YWHAG/CCNC/GMFG/TRIB2/CCNB1/GPRC5…	114
GO:0035257	nuclear hormone receptor binding	89/7081	140/18337	1.82E-09	8.71E-08	6.38E-08	BAZ2A/HMGA1/NCOA3/PARP1/ACTN4/RARB/NR4A1/DAXX/LATS1/RNF6/TAF1/MED1/MED12/NCOR2/CTNNB1/SIRT1/TCF21/TMF1/LCOR/MED13/MED14/PPARG/ARID1A/ARRB1/ASXL1/BUD31/CALR/CNOT1/CRX/EP300/FOXP1/FOXP2/GTF2B/JMJD1C/JUP/NCOA2/NCOA6/NCOA7/NCOR1/NR1I2/NR4A2/NSD1/PCNA/PHB2/PRKCB/RARG/SMARCA4/SRC/STRN/TACC2/TCF7L2/TOB2/TRIP12/VDR/WIPI1/YWHAH/CEBPB/SNW1/ESR1/HIF1A/ISL1/NCOA1/SMAD3/TGFB1I1/THRAP3/BRD8/HMGN3/NRIP1/RXRA/TA…	89
GO:0030695	GTPase regulator activity	241/7081	467/18337	5.51E-09	2.54E-07	1.86E-07	RASGRP1/RP2/FNIP1/GBF1/MYO9A/PREB/RANBP2/SESN2/SMCR8/TRIO/VAV2/WASL/IPO7/RALGAPA2/DLC1/TBC1D9B/ARHGAP21/ARHGEF12/BNIP2/DNM1L/DOCK10/DOCK4/DOCK5/DOCK7/EIF5/GAPVD1/GNAQ/ITSN2/KRIT1/LARS1/MYCBP2/RALGPS2/RAPGEF6/RASA1/RASGRP3/STXBP5/RALBP1/TIAM1/USP6NL/ALDH1A1/ARHGAP12/CCDC88C/HACD3/IPO5/MADD/NRP1/RGS5/SIPA1L1/TBC1D13/NF1/SPATA13/TBC1D9/ACAP2/AGAP1/AGAP2/AGAP3/ARFGEF1/ARHGAP1/ARHGAP18/ARHGAP23/ARHGAP…	241
GO:0031267	small GTPase binding	112/7081	190/18337	9.76E-09	4.32E-07	3.16E-07	GGA3/GOLGA4/RANBP2/IPO7/DVL3/ERC1/RAB11FIP4/AP3M1/DNM1L/DOCK4/DOCK7/EXOC5/EXOC8/MYCBP2/RAPGEF6/RASGRP3/BIRC5/RALBP1/USP6NL/EPS8/IPO5/KIF3B/ULK1/AP1G1/FLNA/AFDN/ANKFY1/ARHGAP1/ARHGEF2/BICD2/CAV1/CDC42EP2/CDC42EP4/CHML/CORO1C/EHD1/ERRFI1/EXOC4/EXPH5/CYRIB/FGD6/GGA2/GARRE1/MAPKAP1/MYO5A/MYO5B/MYO9B/PAK1/PICALM/RAB3GAP2/RHOBTB3/RIC1/RNF152/RNF41/RTKN/SIKE1/SPHK2/TNFAIP1/TNPO3/RAB34/RIN3/ANKRD27/NSF/R…	112
GO:0002039	p53 binding	48/7081	66/18337	1.87E-08	7.99E-07	5.85E-07	TP53BP2/TP63/EEF2/RFWD3/DAXX/MUC1/RFFL/TAF1/USP7/ANKRD1/RNF34/SIRT1/BLM/BRD4/CREBBP/EHMT1/EP300/HTT/MAPKAPK5/MDM2/NUAK1/PTTG1IP/RNF20/SETD7/SMARCA4/SMARCB1/TP53/TP53BP1/USP10/ZNF385A/HIF1A/PSME3/ZNF385B/BRD7/HDAC1/TRIAP1/TP53RK/CDKN2AIP/KMT5A/TAF3/TAF9/EHMT2/GSK3B/HSPD1/TRIM24/PRMT5/MUL1/RCHY1	48
GO:0042393	histone binding	135/7081	241/18337	2.80E-08	1.15E-06	8.44E-07	BAZ1B/BAZ2A/BPTF/CBX5/IPO9/KMT2D/MCM3AP/MLLT10/NAP1L1/PHF6/CHD1/IPO7/SMARCC1/SRCAP/H2AX/ANP32A/ATAD2B/ATRX/CBX4/DAXX/DTX3L/FMR1/KAT6A/PARP9/PHIP/RESF1/RSF1/SET/SPIN1/SUZ12/TAF1/TBL1XR1/MTF2/CARM1/KDM5A/PHC3/SIRT1/MSH6/KMT2C/RBBP5/TSPYL1/ZMYND11/KMT2E/ANP32B/ANP32E/ASF1B/BRD3/BRD4/CBX2/CHD5/DPF2/KAT5/KMT2A/KMT5C/MORC3/NAP1L4/NCAPD2/PHC2/PHF1/PHF10/PHF19/PHF8/PRKCB/PSME4/PWWP2A/PYGO1/PYGO2/RNF20/RN…	135
GO:0005085	guanyl-nucleotide exchange factor activity	114/7081	197/18337	3.04E-08	1.21E-06	8.88E-07	RASGRP1/FNIP1/GBF1/PREB/SMCR8/TRIO/VAV2/ARHGEF12/DOCK10/DOCK4/DOCK5/DOCK7/GAPVD1/ITSN2/MYCBP2/RALGPS2/RAPGEF6/RASGRP3/TIAM1/CCDC88C/MADD/SPATA13/ARFGEF1/ARHGEF15/ARHGEF17/ARHGEF2/ARHGEF40/ARHGEF7/ARHGEF9/CYTH1/DENND11/DENND5A/DENND6A/FARP2/FBXO8/FGD6/FLCN/HERC1/MCF2L2/NUCB2/PREX1/RAB3GAP2/RAB3IP/RAPGEF2/RAPGEF5/RGL2/RIC1/SBF1/SH2D3C/THG1L/VAV3/WDR41/LAMTOR1/RAPGEFL1/ABR/RIN3/ANKRD27/ARHGEF1/ARHGE…	114
GO:0051219	phosphoprotein binding	59/7081	87/18337	3.15E-08	1.21E-06	8.89E-07	PCIF1/PHF6/VAV2/CBL/CRK/CBX4/PIK3R1/PKD2/PLAT/PTPN3/RASA1/BTRC/YES1/MAPK1/ABL2/SHC1/GRB2/ABL1/ARRB1/CRKL/EPB41/LRP11/LYN/MID1/PAFAH1B1/PFN1/PLCG2/PRKCSH/PTPN6/RB1/RRAGA/SCAF4/SH2D3C/SHE/SOCS3/SRC/TBK1/UBASH3B/YWHAE/MTOR/BCAR3/NEDD4/SCAF8/SH2D3A/TBL2/THRAP3/RTF1/CBLB/LDLRAP1/MAPK3/PIK3R3/PTPN11/URI1/YWHAB/TRPV1/FBXW7/IGF2R/SH3BP2/SNCA	59
GO:0019903	protein phosphatase binding	90/7081	148/18337	3.50E-08	1.31E-06	9.57E-07	STAT3/BCL2/CDKN1B/LILRB4/PHACTR4/MAP2K7/ATP2B4/EGFR/FBXL2/KIFAP3/MTMR9/PIK3R1/PTK2/CTNNB1/HSP90B1/PPP1R9A/MET/MTMR3/PPARG/GRB2/ANAPC5/ANKLE2/ARPP19/CDC27/CDH5/CSK/EIF4EBP1/FOXO1/IRS2/JAK1/JUP/KAT2A/KCNN4/MAPT/MASTL/MFHAS1/PARD3/PPP1CA/PPP2R2A/PPP6R3/PXN/SHOC2/SLC9A1/SMG5/SMG7/SPHK1/STAU1/STRN/TBK1/TP53/PPP1R3D/AKAP11/AKAP5/AP3B1/FER/MVP/PPP1R11/PPP1R15A/PPP1R16B/RACK1/BOD1/BOD1L1/EIF2AK3/ERBB2/IQ…	90
GO:0045182	translation regulator activity	85/7081	138/18337	3.62E-08	1.31E-06	9.61E-07	TRIM71/EIF4G2/AGO2/CNBP/EEF2/EIF3C/IGF2BP1/IGF2BP3/LARP1/SAMD4B/SHMT2/CELF1/CPEB3/EIF1AX/EIF4EBP2/EIF5/FMR1/IREB2/PURA/PABPC1/CPEB4/PAIP2/ABCF1/C1QBP/EEF2K/EIF1/EIF1AD/EIF2A/EIF2AK1/EIF2AK4/EIF2S3/EIF3D/EIF3F/EIF3K/EIF4A3/EIF4E2/EIF4EBP1/EIF4G1/EIF4H/ETF1/FXR2/GCN1/GFM1/GSPT1/IGF2BP2/MRPL58/MTRF1/RPS14/CPEB2/EIF3A/MTOR/EIF3B/GTPBP2/COPS5/EEF1A1/EIF2AK3/EIF2S1/EIF3I/EIF3J/EIF3L/EIF4A2/EIF4G3/EIF5A…	85
GO:0031490	chromatin DNA binding	67/7081	103/18337	4.80E-08	1.69E-06	1.24E-06	HMGA2/STAT3/NOTCH1/ACTB/KDM6B/ACTN4/EZH2/HSF1/SMARCC1/BCL6/CLOCK/FOXO3/SUZ12/H3-3B/MED1/H1-0/APEX1/H1-2/HNRNPU/ACTL6A/CREBBP/DHX9/EP300/H1-10/H1-3/HDAC2/HMGN2/JMJD1C/KDM3B/KDM6A/LEMD3/MACROH2A2/MBD2/SBNO1/SMARCA4/SMARCB1/SRF/THRA/UTY/ZFX/GATAD2B/FOXC2/GRHL2/RARA/SMAD3/H1-4/H1-5/HDAC1/HMGN3/MACROH2A1/THRB/H3-5/RBBP4/SMARCD2/CTCF/MBD3/WBP2/ZIC2/HMGN1/KDM4D/CHD4/H2AZ1/KDM3A/PPARGC1A/RCC1/HMGN4/REPIN1	67
GO:0019902	phosphatase binding	111/7081	193/18337	7.22E-08	2.47E-06	1.81E-06	PPARA/STAT3/BCL2/CDKN1B/WNK1/CRY2/LILRB4/PHACTR4/MAP2K7/ATP2B4/DLG1/EGFR/FBXL2/KIFAP3/MTMR9/PIK3R1/PTK2/CTNNB1/HSP90B1/MAPK1/PPP1R9A/CEP192/MET/MTMR3/PPARG/GRB2/ANAPC5/ANKLE2/ARPP19/CARHSP1/CDC27/CDH5/CSK/CSRNP2/CTSC/EIF4EBP1/ELL/FOXO1/IRS2/JAK1/JUP/KAT2A/KCNN4/MAGI2/MAPT/MASTL/MFHAS1/PARD3/PPP1CA/PPP2R2A/PPP6R3/PXN/SHOC2/SLC9A1/SLC9A3R1/SMG5/SMG7/SPHK1/STAU1/STRN/TBK1/TP53/PPP1R3D/AKAP11/AKAP5/A…	111
GO:0043021	ribonucleoprotein complex binding	82/7081	134/18337	9.46E-08	3.14E-06	2.30E-06	CBX5/EEF2/EIF3C/LARP1/NOLC1/PHF6/RPSA/EZH2/RICTOR/CKAP5/CPEB3/DDX3X/DERL1/FMR1/CPEB4/HNRNPU/ITCH/BOP1/C1QBP/DHX33/DHX9/EIF1/EIF2A/EIF3K/EIF4A3/EIF4H/ETF1/GCN1/GEMIN4/LIN28A/MDM2/NAA15/NMD3/OXA1L/PIM1/PPP1CA/PRPF31/RPLP1/RPN2/SECISBP2L/SNRPA/SRP9/UHMK1/UNG/UNK/YTHDF1/YTHDF3/ZNF598/CPEB2/MTOR/SBDS/SECISBP2/GEMIN5/LETM1/RACK1/BAG6/EIF2S1/EIF5A/ERAL1/HSPA5/LTN1/OLA1/PYM1/RNASEL/SEC61A1/SNRPD1/SRP72/N…	82
GO:0030374	nuclear receptor coactivator activity	40/7081	54/18337	1.26E-07	4.06E-06	2.97E-06	CNOT9/HMGA1/NCOA3/ACTN4/CNOT6/MED1/MED12/CARM1/TMF1/TSG101/MED13/MED14/ATXN7L3/BUD31/NCOA2/NCOA6/NCOA7/PRKCB/PSMC3IP/HELZ2/NCOA1/RBM14/THRAP3/USP22/WDR77/BRD8/CCAR1/CCAR2/RNF4/TACC1/FGF2/ENY2/ZMIZ1/SFR1/SS18/MED30/PPARGC1A/SLC30A9/PPARGC1B/PPRC1	40
GO:0016791	phosphatase activity	149/7081	276/18337	1.34E-07	4.22E-06	3.09E-06	CDC25A/PTEN/CTDP1/DNAJC6/DUSP1/PALD1/PTP4A1/DUSP7/EYA3/PDP2/DLG1/DUSP10/DUSP8/MTMR12/MTMR9/NT5C2/PFKFB2/PLPP1/PTPDC1/PTPN14/PTPN3/SACM1L/NT5DC3/PPM1G/CTDSPL/DUSP6/EYA4/FRA10AC1/PLPP3/PTPRZ1/MTMR3/PHLPP2/ACP1/ARMT1/CDC25B/CTDNEP1/CTDSPL2/DUSP18/DUSP2/DUSP22/DUSP3/DUSP4/DUSP5/ILKAP/BPNT2/INPP5A/INPP5F/LPIN1/MTMR14/MTMR2/MTMR6/NT5C3B/NUDT16/PFKFB3/PHLPP1/PLPPR4/PPM1H/PPP1CA/PPP2CA/PPP2R5A/PPP2R5D/PP…	149
GO:0001217	DNA-binding transcription repressor activity	164/7081	309/18337	1.44E-07	4.42E-06	3.24E-06	PRDM1/MYC/PPARA/CDX2/BACH1/E2F6/HAND1/ZBTB37/ZBTB5/ZNF555/ZNF566/CREM/DLX4/HES5/HSF1/ZBTB39/ZEB2/BCL6/FOXO3/HIC2/LRRFIP1/PURB/REST/SATB1/ZBTB20/ZNF217/E2F7/TFAP2C/HEY2/NKX3-2/SNAI2/TCF21/ZBTB4/ZNF25/ZNF439/ZNF440/ZNF558/NR1D2/PPARG/ZBTB18/ZFHX3/ZNF148/ENO1/ZNF266/ELK3/ERF/ETS2/ETV3/FOXK1/FOXK2/FOXP1/FOXP2/HIC1/IFI16/IRF3/MAX/MXD1/NFATC3/NFE2L3/NFKB1/PLAGL1/PRDM2/PRDM5/SALL1/SKI/SKIL/SMAD5/SP3/TFA…	164
GO:0001227	DNA-binding transcription repressor activity, RNA polymerase II-specific	163/7081	307/18337	1.52E-07	4.55E-06	3.33E-06	PRDM1/MYC/PPARA/CDX2/BACH1/E2F6/HAND1/ZBTB37/ZBTB5/ZNF555/ZNF566/CREM/DLX4/HES5/HSF1/ZBTB39/ZEB2/BCL6/FOXO3/HIC2/LRRFIP1/PURB/REST/SATB1/ZBTB20/ZNF217/E2F7/TFAP2C/HEY2/NKX3-2/SNAI2/TCF21/ZBTB4/ZNF25/ZNF439/ZNF440/ZNF558/NR1D2/PPARG/ZBTB18/ZFHX3/ZNF148/ENO1/ZNF266/ELK3/ERF/ETS2/ETV3/FOXK1/FOXK2/FOXP1/FOXP2/HIC1/IFI16/IRF3/MAX/MXD1/NFATC3/NFE2L3/NFKB1/PLAGL1/PRDM2/PRDM5/SALL1/SKI/SKIL/SMAD5/SP3/TFA…	163
GO:0061659	ubiquitin-like protein ligase activity	162/7081	305/18337	1.61E-07	4.68E-06	3.43E-06	TRIM71/PELI1/TOPORS/AREL1/ARIH1/HUWE1/NHLRC3/RNFT1/UBOX5/CBL/MKRN1/RFWD3/RNF7/CBX4/DTX3L/GID4/HECTD1/MYCBP2/PIAS3/RFFL/RNF11/RNF185/RNF6/TRIM2/TRIM38/TRIM59/UBR3/UBR5/BTRC/MED1/MED12/RLIM/UBE3C/XIAP/DCST1/RNF187/RNF2/RNF34/ITCH/RNF38/UBE2D1/BIRC2/BIRC3/CBLL1/FBXO17/FBXO6/MDM2/MED11/MEX3C/MSL2/NEDD4L/PIAS1/PIAS4/RBBP6/RC3H2/RNF111/RNF144B/RNF145/RNF149/RNF152/RNF165/RNF167/RNF217/RNF25/RNF26/RNF41…	162
GO:0004721	phosphoprotein phosphatase activity	103/7081	179/18337	2.03E-07	5.79E-06	4.24E-06	CDC25A/PTEN/CTDP1/DNAJC6/DUSP1/PALD1/PTP4A1/DUSP7/EYA3/PDP2/DLG1/DUSP10/DUSP8/PTPDC1/PTPN14/PTPN3/PPM1G/CTDSPL/DUSP6/EYA4/PTPRZ1/MTMR3/PHLPP2/ACP1/CDC25B/CTDNEP1/CTDSPL2/DUSP18/DUSP2/DUSP22/DUSP3/DUSP4/DUSP5/ILKAP/MTMR14/MTMR2/MTMR6/PHLPP1/PPM1H/PPP1CA/PPP2CA/PPP2R5A/PPP2R5D/PPP4C/PTP4A2/PTPN23/PTPN4/PTPN6/PTPRB/PTPRD/PTPRJ/PTPRU/RNGTT/SBF1/SSH2/UBASH3B/DUSP16/PPP1R3D/PPP2CB/PPP2R1B/PGAM5/PPP3R1/…	103
GO:0042578	phosphoric ester hydrolase activity	189/7081	367/18337	2.89E-07	8.03E-06	5.88E-06	CDC25A/PTEN/CTDP1/DNAJC6/DUSP1/PALD1/PLD3/PTP4A1/DUSP7/EYA3/PDP2/CCR1/DLG1/DUSP10/DUSP8/MTMR12/MTMR9/NT5C2/PFKFB2/PLD1/PLPP1/PTPDC1/PTPN14/PTPN3/SACM1L/NT5DC3/PPM1G/CTDSPL/DUSP6/EYA4/FRA10AC1/PLCL2/PLPP3/PTPRZ1/APEX1/EDNRA/MTMR3/PHLPP2/ACP1/ARMT1/BDKRB2/CCR5/CDC25B/CHRM1/CTDNEP1/CTDSPL2/DUSP18/DUSP2/DUSP22/DUSP3/DUSP4/DUSP5/GDE1/GNB1/GPCPD1/ILKAP/BPNT2/INPP5A/INPP5F/LPIN1/MTMR14/MTMR2/MTMR6/NT5C3…	189
GO:0031491	nucleosome binding	48/7081	70/18337	3.58E-07	9.74E-06	7.13E-06	HMGA2/ACTB/MLLT10/SMARCC1/H3-3B/H1-0/H1-2/ACTL6A/ARID1A/ARID1B/CABIN1/H1-10/H1-3/HDAC2/HMGN2/MBD2/NAP1L4/SMARCA4/SMARCB1/SPHK2/SSRP1/UHRF1/VRK1/GATAD2B/SUPT16H/EZH1/H1-4/H1-5/HDAC1/HMGN3/MACROH2A1/RNF168/RNF4/H3-5/RBBP4/SMARCD2/SUPT6H/EED/GLYR1/MBD3/HMGN1/CHD4/H2AZ1/HP1BP3/RCC1/SMARCA1/HMGN4/RNF169	48
GO:0016922	nuclear receptor binding	62/7081	97/18337	3.84E-07	1.00E-05	7.33E-06	BAZ2A/HMGA1/NCOA3/PARP1/RARB/NR4A1/DAXX/LATS1/RNF6/MED1/NCOR2/CTNNB1/TCF21/TMF1/LCOR/PPARG/ARID1A/ARRB1/CALR/CNOT1/EP300/FOXP1/FOXP2/NCOA2/NCOA6/NR1I2/NR4A2/NSD1/PCNA/PHB2/PRKCB/RARG/SMARCA4/SRC/STRN/VDR/WIPI1/YWHAH/CEBPB/SNW1/ESR1/ISL1/NCOA1/SMAD3/TGFB1I1/NRIP1/RXRA/TACC1/DDX54/ZBTB7A/DDX5/PROX1/WBP2/NKX3-1/PARK7/TRIM68/KDM3A/PPARGC1A/SLC30A9/TRIM24/NR1H2/PPARGC1B	62
GO:0001216	DNA-binding transcription activator activity	224/7081	447/18337	3.85E-07	1.00E-05	7.33E-06	MYC/NFIB/PPARA/STAT3/TP63/HOXA1/PLAG1/BACH1/FOXA1/HAND1/MDM4/MEF2D/NR6A1/ONECUT2/PBX2/PLAGL2/POU3F2/SP1/ZNF629/E2F5/MEF2C/RFX6/SMARCD1/SREBF1/NR4A1/ATF2/ATMIN/CLOCK/DMTF1/E2F1/E2F3/FOXO3/GTF2I/HOXA9/KLF5/MEF2A/MEIS1/NFAT5/NR2C2/PBX1/SOX2/ZNF292/HOXB3/TFAP2C/CEBPA/EGR1/ETS1/FOS/OTX2/PGR/RLF/TCF21/TCF4/ZNF107/ZNF268/ZNF445/ZNF594/ZNF597/ZNF780B/HOXA10/ZNF267/CREB1/FOXJ3/HOXC11/NFE2L2/RREB1/RUNX1/FO…	224
GO:0001228	DNA-binding transcription activator activity, RNA polymerase II-specific	222/7081	443/18337	4.32E-07	1.10E-05	8.06E-06	MYC/NFIB/PPARA/STAT3/TP63/HOXA1/PLAG1/BACH1/FOXA1/HAND1/MDM4/MEF2D/NR6A1/ONECUT2/PBX2/PLAGL2/POU3F2/SP1/ZNF629/MEF2C/RFX6/SMARCD1/SREBF1/NR4A1/ATF2/ATMIN/CLOCK/DMTF1/E2F3/FOXO3/GTF2I/HOXA9/KLF5/MEF2A/MEIS1/NFAT5/NR2C2/PBX1/SOX2/ZNF292/HOXB3/TFAP2C/CEBPA/EGR1/ETS1/FOS/OTX2/PGR/RLF/TCF21/TCF4/ZNF107/ZNF268/ZNF445/ZNF594/ZNF597/ZNF780B/HOXA10/ZNF267/CREB1/FOXJ3/HOXC11/NFE2L2/RREB1/RUNX1/FOXC1/ARNT2/…	222
GO:0003725	double-stranded RNA binding	51/7081	76/18337	4.46E-07	1.11E-05	8.14E-06	DICER1/AGO1/AGO2/AGO4/DDX3X/FMR1/LRRFIP1/MBNL1/STRBP/SLC3A2/TFRC/ZNF346/ADAR/HNRNPU/AGO3/CLTC/DHX30/DHX33/DHX9/DROSHA/EIF4H/ELAVL1/MSN/MTDH/RC3H2/RFTN1/STAU1/ZFR/OAS1/TARBP2/DDX21/DUS2/FXR1/HMGB1/HSP90AB1/TLR3/VIM/ADARB1/DHX15/ILF3/RC3H1/YRDC/DDX60/HSPD1/OASL/SIDT2/SUPV3L1/TUBB4B/DGCR8/LSM14A/PRKRA	51
GO:0061630	ubiquitin protein ligase activity	155/7081	294/18337	5.37E-07	1.31E-05	9.60E-06	TRIM71/PELI1/TOPORS/AREL1/ARIH1/HUWE1/NHLRC3/RNFT1/UBOX5/CBL/MKRN1/RFWD3/RNF7/DTX3L/GID4/HECTD1/MYCBP2/RFFL/RNF11/RNF185/RNF6/TRIM2/TRIM38/TRIM59/UBR3/UBR5/BTRC/MED1/MED12/RLIM/UBE3C/XIAP/DCST1/RNF187/RNF2/RNF34/ITCH/RNF38/UBE2D1/BIRC2/BIRC3/CBLL1/FBXO17/FBXO6/MDM2/MED11/MEX3C/MSL2/NEDD4L/RBBP6/RC3H2/RNF111/RNF144B/RNF145/RNF149/RNF152/RNF165/RNF167/RNF217/RNF25/RNF26/RNF41/RNF43/RNF8/SH3RF3/SYVN…	155
GO:0003727	single-stranded RNA binding	57/7081	88/18337	5.86E-07	1.40E-05	1.03E-05	AGO1/AGO2/AGO4/CNBP/POLR2D/SNRPC/CBX4/DDX3X/ELAVL4/FMR1/RPS7/STRBP/HNRNPF/PABPC1/HNRNPU/PTBP1/HNRNPH1/AGO3/ATXN1/DHX9/DIS3L2/EIF4A3/EIF4H/EXOSC10/HNRNPDL/PATL1/PUS1/RBM11/RBMS1/RBMS2/RBMX/RBPMS/TIA1/ZFR/CBX6/POLR2G/ANXA1/DDX1/DLX2/FXR1/HMGB1/LARP4/PABPC1L/PABPC3/RBM7/ZC3H14/MSI1/AQR/ILF3/KHDRBS1/PNPT1/SSB/PABPC4/DDX60/HNRNPA1/U2AF2/LSM14A	57
GO:0015631	tubulin binding	188/7081	368/18337	6.32E-07	1.48E-05	1.08E-05	ARL8B/BCL2L11/MTUS1/PEX14/PHF6/KATNAL1/ALMS1/APC/APPL1/BRCA1/CKAP5/CLIP4/DDX3X/DNM1L/FMR1/KRIT1/NIN/SETD2/STRBP/VASH2/ZNF207/BIRC5/TIAM1/BLOC1S2/CCDC88C/HOOK3/KIF2C/KIF3B/MAP4K4/MTCL1/KIF5B/PRNP/ALDOA/CNN3/EML1/MAP1B/TAOK1/ARHGEF2/ARL4C/ARL8A/CAMSAP1/CEP44/DAG1/DIP2B/DNAL1/DNM2/DPYSL5/DST/EZR/FBXW11/FHDC1/FYN/HOOK1/HSPH1/HTT/KIF18B/KIF1C/KIF27/KIF2A/KIF5C/KIFC2/LYN/MAP1A/MAP4/MAP9/MAPRE1/MAPRE3/M…	188
GO:0051427	hormone receptor binding	98/7081	173/18337	1.07E-06	2.46E-05	1.80E-05	BAZ2A/HMGA1/NCOA3/PARP1/ACTN4/RARB/NR4A1/DAXX/LATS1/RNF6/TAF1/MED1/MED12/NCOR2/CTNNB1/SIRT1/TCF21/TMF1/LCOR/MED13/MED14/PPARG/ARID1A/ARRB1/ASXL1/BUD31/CALR/CNOT1/CRX/EP300/FOXP1/FOXP2/FYN/GTF2B/JAK1/JMJD1C/JUP/NCOA2/NCOA6/NCOA7/NCOR1/NR1I2/NR4A2/NSD1/PCNA/PHB2/PRKCB/PTHLH/RARG/SMARCA4/SRC/STRN/TACC2/TCF7L2/TOB2/TRIP12/TYK2/VDR/WIPI1/YWHAH/CEBPB/SNW1/ESR1/HIF1A/ISL1/NCOA1/SMAD3/TGFB1I1/THRAP3/BRD8…	98
GO:0003678	DNA helicase activity	49/7081	74/18337	1.37E-06	3.09E-05	2.26E-05	ASCC3/DNA2/SMARCAD1/CHD1/ATRX/DDX3X/BLM/CHD3/CHD5/CHD6/CHD7/CHD9/CHTF18/DHX9/FANCM/G3BP1/MCM3/MCM6/MCM7/NAV2/POLQ/RAD54B/RAD54L/RAD54L2/RFC2/RFC5/MCM4/HELB/XRCC6/ANXA1/MRE11/SETX/XRCC5/INO80/CHD2/HFM1/RFC3/RTEL1/BRIP1/ERCC3/ERCC6L/MCM9/PIF1/RAD51/RECQL/RFC4/CHD4/FBH1/SUPV3L1	49
GO:0140030	modification-dependent protein binding	90/7081	157/18337	1.46E-06	3.22E-05	2.36E-05	BAZ2A/BPTF/CBX5/TAB2/CHD1/PRPF8/ATAD2B/ATRX/CBX4/DAXX/FMR1/PHIP/SPIN1/SUZ12/TAF1/TNFAIP3/ZRANB1/MTF2/CARM1/EPS15/KDM5A/ZFAND6/MSH6/RBBP5/ZMYND11/KMT2E/AGAP3/AGL/ANKRD13A/ANKRD13B/BRD3/BRD4/CBX2/CHD5/DPF2/IDE/KMT2A/LYN/MORC3/OTUD7B/PHF1/PHF19/PHF8/PLCG2/PSME4/PTPN6/PYGO1/RAD18/SMARCA4/TP53BP1/UBQLN1/UBQLN2/UHRF1/WDR81/ZMYND8/BRD2/ING1/TTLL12/BAG6/BRD7/MINDY2/PWP1/RAD23A/RNF168/USP15/YEATS4/ZBTB1/M…	90
GO:0016538	cyclin-dependent protein serine/threonine kinase regulator activity	36/7081	50/18337	1.69E-06	3.69E-05	2.70E-05	CASP3/CDKN1B/CCNB2/CCND1/CCND2/CCNG1/CDKN1A/CCNF/CCNT2/KAT2B/CCNA2/CCNK/CCNL2/CCNT1/CCNE2/CCNJ/CCNJL/CCNY/CCNYL1/CDK4/CCNC/CCNB1/CCNG2/CCNH/CCNI/CCNE1/CCNQ/CKS2/CNPPD1/HEXIM1/CCNO/CDK5R1/CDKN2A/CDKN2D/CCND3/CCNI2	36
GO:0008017	microtubule binding	141/7081	269/18337	2.60E-06	5.56E-05	4.07E-05	BCL2L11/MTUS1/PEX14/KATNAL1/ALMS1/APC/CKAP5/CLIP4/DNM1L/FMR1/KRIT1/NIN/STRBP/VASH2/ZNF207/BIRC5/TIAM1/CCDC88C/HOOK3/KIF2C/KIF3B/MAP4K4/MTCL1/KIF5B/PRNP/CNN3/EML1/MAP1B/ARHGEF2/CAMSAP1/CEP44/DNM2/DPYSL5/DST/EZR/FBXW11/FHDC1/HOOK1/KIF18B/KIF1C/KIF27/KIF2A/KIF5C/KIFC2/MAP1A/MAP4/MAP9/MAPRE1/MAPRE3/MAPT/MAST1/MID1/MTUS2/NEFM/NUMA1/PAFAH1B1/RAB11A/RAE1/TPX2/TUBGCP3/VAPA/KIF1B/SBDS/DLGAP5/EML2/KIF13A/P…	141
GO:0060090	molecular adaptor activity	173/7081	342/18337	3.81E-06	7.99E-05	5.85E-05	CBX5/NOLC1/PDE4DIP/STX3/CRK/DCAF7/SMARCD1/SPATA2/AKAP9/DLG1/FRS2/ITSN2/PAG1/PIK3R1/SASH1/SEPTIN2/SYNE2/WWC2/BTRC/GATAD2A/HSPA8/EPS8/G3BP2/MAP2K1/AP1G1/SHC1/SPAG9/GRB2/KSR1/ABI1/AKAP6/ANK3/AP1M1/AP2A1/AP2S1/APH1A/ARRB1/ATP1B3/AXIN1/BICD2/CAV1/CAV2/CNOT1/COL1A2/CUX1/DDB1/DISC1/DLGAP4/EIF4G1/FKBP4/FLRT2/FRMD4A/FSCN1/GOSR1/HERPUD1/HOMER1/HOMER2/ISCU/JUP/MAGI2/MAP1A/MAPT/MAVS/MEN1/MYH9/NAPB/NAPG/NDC1/…	173
GO:0106306	protein serine phosphatase activity	47/7081	72/18337	4.09E-06	8.29E-05	6.07E-05	PTEN/CTDP1/DUSP1/DUSP7/DUSP10/DUSP8/PPM1G/CTDSPL/DUSP6/PHLPP2/CTDNEP1/DUSP18/DUSP2/DUSP22/DUSP3/DUSP4/DUSP5/ILKAP/PHLPP1/PPM1H/PPP1CA/PPP2CA/PPP4C/SSH2/DUSP16/PPP2CB/PGAM5/SSH1/CTDSP2/PPM1D/PPM1F/PPM1L/PPP6C/PPM1A/PPP3CA/CDKN3/PPM1B/PPP1CB/PPP1CC/PPP3CB/PPTC7/CDC14A/RPAP2/CPPED1/EYA1/PPM1E/PPM1K	47
GO:0106307	protein threonine phosphatase activity	47/7081	72/18337	4.09E-06	8.29E-05	6.07E-05	PTEN/CTDP1/DUSP1/DUSP7/DUSP10/DUSP8/PPM1G/CTDSPL/DUSP6/PHLPP2/CTDNEP1/DUSP18/DUSP2/DUSP22/DUSP3/DUSP4/DUSP5/ILKAP/PHLPP1/PPM1H/PPP1CA/PPP2CA/PPP4C/SSH2/DUSP16/PPP2CB/PGAM5/SSH1/CTDSP2/PPM1D/PPM1F/PPM1L/PPP6C/PPM1A/PPP3CA/CDKN3/PPM1B/PPP1CB/PPP1CC/PPP3CB/PPTC7/CDC14A/RPAP2/CPPED1/EYA1/PPM1E/PPM1K	47
GO:0001222	transcription corepressor binding	24/7081	30/18337	4.42E-06	8.81E-05	6.45E-05	ZNF644/EZH2/PER3/SUZ12/MTF2/RORA/USP11/PER2/LCOR/EHMT1/HDAC3/PHF1/ESR1/HDGF/NR1D1/ZBTB7A/CDC5L/EED/HDAC6/WIZ/PHF12/CNOT2/EHMT2/NEK6	24
GO:0048156	tau protein binding	32/7081	44/18337	4.52E-06	8.86E-05	6.49E-05	ACTB/BAG2/TAOK1/EP300/FKBP4/FYN/HSP90AA1/MAP1A/MARK2/MARK3/PICALM/PPP2CA/PPP2R2A/PRKAA1/GSK3A/PPP2CB/SMAD2/TAOK2/CLU/HSP90AB1/ROCK2/STUB1/HDAC6/MARK1/DYRK1A/HSPA2/LGMN/BIN1/GSK3B/MAP2/SNCA/TTBK2	32
GO:0032549	ribonucleoside binding	191/7081	384/18337	4.98E-06	9.61E-05	7.04E-05	NRAS/RP2/ARL8B/EEF2/GPN1/HRAS/KRAS/MIEF1/NOLC1/RAB40C/TUBB4A/HHAT/RHOB/RHOV/DNM1L/EIF5/GNAQ/NIN/POLR3B/RAB22A/RAB6A/RAB6C/RASEF/RHOQ/RRAGC/SAR1A/SEPTIN2/RAP2A/ARF6/GNAI3/RAB2B/RAN/RAP1B/TUBB/ARL5B/RAB14/RAB3B/TRIM23/TSR1/AGAP1/AGAP2/AGAP3/AK4/ARF4/ARL4C/ARL4D/ARL5A/ARL8A/DNAJC27/DNM2/DRG2/EFTUD2/EHD1/EHD4/EIF2S3/GFM1/GFM2/GNA12/GNAI1/GNL3/GPN2/GSPT1/GTPBP10/GTPBP4/IFI44L/INSR/IRGQ/MFHAS1/NKIRAS2/…	191
GO:0001882	nucleoside binding	193/7081	390/18337	6.73E-06	0.000127718	9.35E-05	NRAS/RP2/ARL8B/EEF2/GPN1/HRAS/KRAS/MIEF1/NOLC1/RAB40C/TUBB4A/ACTN4/HHAT/RHOB/RHOV/DNM1L/EIF5/GNAQ/NIN/POLR3B/RAB22A/RAB6A/RAB6C/RASEF/RHOQ/RRAGC/SAR1A/SEPTIN2/RAP2A/ARF6/GNAI3/RAB2B/RAN/RAP1B/TUBB/ARL5B/RAB14/RAB3B/TRIM23/TSR1/AGAP1/AGAP2/AGAP3/AK4/ARF4/ARL4C/ARL4D/ARL5A/ARL8A/DNAJC27/DNM2/DRG2/EFTUD2/EHD1/EHD4/EIF2S3/GFM1/GFM2/GNA12/GNAI1/GNL3/GPN2/GSPT1/GTPBP10/GTPBP4/IFI44L/INSR/IRGQ/MFHAS1/NK…	193
GO:0008013	beta-catenin binding	53/7081	85/18337	7.77E-06	0.000145262	0.00010637	KDM6B/VCL/DVL3/APC/FOXO3/SMAD7/TBL1XR1/BTRC/MED12/RORA/CARM1/CTNNB1/TCF4/CD2AP/SUFU/AXIN1/BCL9/BCL9L/CDH26/CDH5/CTNNA1/EP300/FOXO1/NR4A2/PTPRJ/PTPRU/PXN/SALL1/SETD1A/SLC9A3R1/TCF7L2/NUMB/AR/ESR1/SMAD3/SOX9/DVL1/KANK1/PTPRT/AMER2/HDAC6/PRKN/SKP1/CTNNBIP1/DLG5/TBL1X/TCF7/CBY1/CXADR/GSK3B/MED12L/GLI3/KLF4	53
GO:0004402	histone acetyltransferase activity	31/7081	43/18337	8.61E-06	0.000158338	0.000115945	MCM3AP/NCOA3/SRCAP/ATF2/CLOCK/KAT6A/TAF1/KAT2B/NAA50/CREBBP/EP300/EPC1/EPC2/GTF2B/KAT2A/KAT5/MEAF6/BRD1/NAA40/NCOA1/USP22/GTF3C4/HAT1/KAT7/TADA2A/MSL3/NAA60/TAF9/BRCA2/BRPF3/KAT14	31
GO:0005525	GTP binding	186/7081	376/18337	1.01E-05	0.000182975	0.000133986	NRAS/RP2/ARL8B/EEF2/GPN1/HRAS/KRAS/NOLC1/RAB40C/TUBB4A/HHAT/RHOB/RHOV/DNM1L/EIF5/GNAQ/NIN/RAB22A/RAB6A/RAB6C/RASEF/RHOQ/RRAGC/SAR1A/SEPTIN2/RAP2A/ARF6/GNAI3/RAB2B/RAN/RAP1B/TUBB/ARL5B/RAB14/RAB3B/TRIM23/TSR1/AGAP1/AGAP2/AGAP3/AK4/ARF4/ARL4C/ARL4D/ARL5A/ARL8A/DNAJC27/DNM2/DRG2/EFTUD2/EHD1/EHD4/EIF2S3/GFM1/GFM2/GNA12/GNAI1/GNL3/GPN2/GSPT1/GTPBP10/GTPBP4/IFI44L/INSR/IRGQ/MFHAS1/NKIRAS2/NOA1/NPR1/NUD…	186
GO:0090079	translation regulator activity, nucleic acid binding	64/7081	108/18337	1.07E-05	0.00019105	0.000139899	EIF4G2/AGO2/EEF2/EIF3C/LARP1/SHMT2/CELF1/CPEB3/EIF1AX/EIF5/PURA/PABPC1/CPEB4/PAIP2/ABCF1/C1QBP/EEF2K/EIF1/EIF1AD/EIF2A/EIF2S3/EIF3D/EIF3F/EIF3K/EIF4E2/EIF4G1/EIF4H/ETF1/GCN1/GFM1/GSPT1/MRPL58/MTRF1/CPEB2/EIF3A/EIF3B/GTPBP2/COPS5/EEF1A1/EIF2S1/EIF3I/EIF3J/EIF3L/EIF4A2/EIF4G3/EIF5A/EIF5B/MCTS1/DENR/MTRFR/DHFR/EEF1A2/TYMS/DHX29/EEF1D/EIF2B4/EIF2S2/EIF5A2/PAIP1/PAIP2B/CELF4/EEF1B2/MTIF3/TUFM	64
GO:0032550	purine ribonucleoside binding	188/7081	381/18337	1.10E-05	0.000193986	0.00014205	NRAS/RP2/ARL8B/EEF2/GPN1/HRAS/KRAS/MIEF1/NOLC1/RAB40C/TUBB4A/HHAT/RHOB/RHOV/DNM1L/EIF5/GNAQ/NIN/RAB22A/RAB6A/RAB6C/RASEF/RHOQ/RRAGC/SAR1A/SEPTIN2/RAP2A/ARF6/GNAI3/RAB2B/RAN/RAP1B/TUBB/ARL5B/RAB14/RAB3B/TRIM23/TSR1/AGAP1/AGAP2/AGAP3/AK4/ARF4/ARL4C/ARL4D/ARL5A/ARL8A/DNAJC27/DNM2/DRG2/EFTUD2/EHD1/EHD4/EIF2S3/GFM1/GFM2/GNA12/GNAI1/GNL3/GPN2/GSPT1/GTPBP10/GTPBP4/IFI44L/INSR/IRGQ/MFHAS1/NKIRAS2/NOA1/NP…	188
GO:0140142	nucleocytoplasmic carrier activity	24/7081	31/18337	1.24E-05	0.000214558	0.000157113	IPO9/KPNA5/KPNA6/SNUPN/TNPO1/IPO5/KPNA1/RAN/EIF4ENIF1/IPO4/KPNA2/NUP214/TNPO3/XPO1/XPO6/XPO7/TMCO6/XPO4/CSE1L/IPO11/KPNA4/KPNB1/TNPO2/KPNA3	24
GO:0008135	translation factor activity, RNA binding	52/7081	84/18337	1.27E-05	0.000217271	0.0001591	EIF4G2/AGO2/EEF2/EIF3C/CPEB3/EIF1AX/EIF5/CPEB4/ABCF1/EEF2K/EIF1/EIF1AD/EIF2A/EIF2S3/EIF3D/EIF3F/EIF3K/EIF4E2/EIF4G1/EIF4H/ETF1/GCN1/GFM1/GSPT1/MRPL58/MTRF1/CPEB2/EIF3A/EIF3B/GTPBP2/COPS5/EEF1A1/EIF2S1/EIF3I/EIF3J/EIF3L/EIF4A2/EIF4G3/EIF5A/EIF5B/MCTS1/DENR/MTRFR/EEF1A2/DHX29/EEF1D/EIF2B4/EIF2S2/EIF5A2/EEF1B2/MTIF3/TUFM	52
GO:0031492	nucleosomal DNA binding	29/7081	40/18337	1.41E-05	0.000237654	0.000174026	HMGA2/ACTB/SMARCC1/H3-3B/H1-0/H1-2/ACTL6A/H1-10/H1-3/HDAC2/HMGN2/MBD2/SMARCA4/SMARCB1/GATAD2B/H1-4/H1-5/HDAC1/HMGN3/MACROH2A1/H3-5/RBBP4/SMARCD2/MBD3/HMGN1/CHD4/H2AZ1/RCC1/HMGN4	29
GO:0034212	peptide N-acetyltransferase activity	36/7081	53/18337	1.45E-05	0.000240505	0.000176113	MCM3AP/NAA20/NAA30/NCOA3/SRCAP/ATF2/CLOCK/KAT6A/TAF1/KAT2B/NAA50/CREBBP/EP300/EPC1/EPC2/GTF2B/KAT2A/KAT5/MEAF6/NAA15/NAA80/BRD1/NAA40/NCOA1/USP22/GTF3C4/HAT1/KAT7/NAA25/TADA2A/MSL3/NAA60/TAF9/BRCA2/BRPF3/KAT14	36
GO:0035198	miRNA binding	25/7081	33/18337	1.58E-05	0.000258897	0.000189582	TRIM71/AGO1/AGO2/AGO4/FMR1/SOX2/PUM2/PUM1/ZNF346/HNRNPA2B1/AGO3/ELAVL1/LIN28A/MATR3/RBM10/SOX4/SPOUT1/TARBP2/TUT4/DDX21/PNPT1/POU5F1/RBM4/RC3H1/HNRNPA1	25
GO:0043022	ribosome binding	38/7081	57/18337	1.64E-05	0.000265039	0.000194079	EEF2/EIF3C/RPSA/RICTOR/CPEB3/FMR1/CPEB4/C1QBP/EIF2A/EIF3K/ETF1/GCN1/NAA15/OXA1L/RPN2/YTHDF1/YTHDF3/ZNF598/CPEB2/MTOR/SBDS/GEMIN5/LETM1/RACK1/BAG6/EIF2S1/EIF5A/HSPA5/OLA1/PYM1/SEC61A1/SRP72/SRP19/EIF5A2/MAIP1/MRPS27/ERI1/MTIF3	38
GO:0030674	protein-macromolecule adaptor activity	135/7081	263/18337	1.68E-05	0.000268399	0.000196539	CBX5/NOLC1/STX3/CRK/DCAF7/SPATA2/FRS2/PAG1/PIK3R1/SYNE2/BTRC/GATAD2A/HSPA8/EPS8/G3BP2/MAP2K1/AP1G1/SHC1/SPAG9/GRB2/KSR1/ABI1/AKAP6/ANK3/AP1M1/AP2A1/AP2S1/APH1A/ARRB1/ATP1B3/AXIN1/BICD2/CAV1/CAV2/COL1A2/CUX1/DDB1/FKBP4/FLRT2/FRMD4A/FSCN1/GOSR1/HERPUD1/HOMER1/HOMER2/JUP/MAGI2/MAP1A/MAPT/MAVS/MEN1/MYH9/NAPB/NAPG/NDC1/NEFL/NMD3/NUP153/NUP62/POLD3/PSMC6/SH2B1/SLC9A1/SLC9A3R1/SNAP23/STX16/SYNE1/SYNPO2/…	135
GO:0004722	protein serine/threonine phosphatase activity	60/7081	101/18337	1.80E-05	0.000282542	0.000206896	PTEN/CTDP1/DUSP1/DUSP7/PDP2/DUSP10/DUSP8/PPM1G/CTDSPL/DUSP6/MTMR3/PHLPP2/CTDNEP1/CTDSPL2/DUSP18/DUSP2/DUSP22/DUSP3/DUSP4/DUSP5/ILKAP/MTMR6/PHLPP1/PPM1H/PPP1CA/PPP2CA/PPP4C/SSH2/DUSP16/PPP1R3D/PPP2CB/PPP2R1B/PGAM5/PPP3R1/SSH1/CTDSP2/PPM1D/PPM1F/PPM1L/PPP6C/PPM1A/PPP3CA/TIMM50/CDKN3/CYCS/PPM1B/PPP1CB/PPP1CC/PPP3CB/PPTC7/CDC14A/RPAP2/CPPED1/EYA1/MTMR4/PDP1/PPM1E/PPM1K/PPP2R1A/PPP4R1	60
GO:0003779	actin binding	212/7081	439/18337	1.89E-05	0.000294206	0.000215437	NF2/JMY/TPM1/CFL2/EEF2/FMNL3/MARCKSL1/MED28/MYO9A/PHACTR4/RDX/VCL/WASL/ACTN4/ACTR2/CALD1/COBLL1/CORO2A/DAAM1/DMD/EGFR/ENAH/FERMT2/IPP/ITPRID2/LIMCH1/MARCKS/PALLD/PHACTR2/PRKCE/PTK2/RAI14/SYNE2/TRPM7/UTRN/VASH2/ARPC5/TPM4/EPS8/PPP1R9A/SPIRE1/ABL2/ADD1/ALDOA/CNN3/GIPC1/HNRNPU/MAP1B/TLNRD1/TMSB10/FLNA/P4HB/ABL1/GAS7/ACTR3/AFDN/ANLN/ARPC2/BLOC1S6/CAP2/CCR5/CORO1C/COTL1/CTNNA1/DAG1/DNASE1/DST/ENC1/EPB…	212
GO:0001883	purine nucleoside binding	188/7081	384/18337	2.01E-05	0.000307509	0.000225178	NRAS/RP2/ARL8B/EEF2/GPN1/HRAS/KRAS/MIEF1/NOLC1/RAB40C/TUBB4A/HHAT/RHOB/RHOV/DNM1L/EIF5/GNAQ/NIN/RAB22A/RAB6A/RAB6C/RASEF/RHOQ/RRAGC/SAR1A/SEPTIN2/RAP2A/ARF6/GNAI3/RAB2B/RAN/RAP1B/TUBB/ARL5B/RAB14/RAB3B/TRIM23/TSR1/AGAP1/AGAP2/AGAP3/AK4/ARF4/ARL4C/ARL4D/ARL5A/ARL8A/DNAJC27/DNM2/DRG2/EFTUD2/EHD1/EHD4/EIF2S3/GFM1/GFM2/GNA12/GNAI1/GNL3/GPN2/GSPT1/GTPBP10/GTPBP4/IFI44L/INSR/IRGQ/MFHAS1/NKIRAS2/NOA1/NP…	188
GO:0035258	steroid hormone receptor binding	48/7081	77/18337	2.08E-05	0.000314955	0.000230631	PARP1/NR4A1/DAXX/LATS1/RNF6/MED1/NCOR2/CTNNB1/TCF21/TMF1/LCOR/PPARG/ARRB1/CALR/CNOT1/EP300/FOXP1/FOXP2/NCOA6/NR4A2/NSD1/PCNA/PHB2/PRKCB/SMARCA4/SRC/STRN/WIPI1/YWHAH/CEBPB/SNW1/ESR1/ISL1/NCOA1/SMAD3/TGFB1I1/NRIP1/TACC1/DDX54/ZBTB7A/DDX5/WBP2/NKX3-1/PARK7/TRIM68/KDM3A/PPARGC1A/PPARGC1B	48
GO:0005048	signal sequence binding	34/7081	50/18337	2.41E-05	0.000360508	0.000263987	KPNA5/KPNA6/NOLC1/NUP58/TOMM20/TNPO1/IPO5/KPNA1/CEMIP/IPO4/KDELR1/KPNA2/NUP153/NUP214/NUP98/PEX19/POM121/POM121C/TOMM40L/AP2B1/KDELR2/KPNA4/PEX5L/SEC61A1/TOMM70/KPNB1/TNPO2/BABAM2/CAT/NFKBIA/PEX5/SRP14/AP2M1/KPNA3	34
GO:0043531	ADP binding	28/7081	39/18337	2.68E-05	0.000390725	0.000286115	APAF1/MIEF1/MSH2/MSH6/CYB5R3/ACTA1/ERN1/MYH9/MYO18A/MYO9B/PKM/PRKAG1/TAP1/ATP1A1/CHORDC1/GCLC/H1-4/ME1/MYH10/PGK1/ATP5F1A/COQ8A/P2RY1/MYO6/PRPS2/ABCG1/GLUD1/VCP	28
GO:0043539	protein serine/threonine kinase activator activity	28/7081	39/18337	2.68E-05	0.000390725	0.000286115	IGF2/STK4/RICTOR/CCNT2/DDX3X/INCENP/MAP2K1/SPRY2/CAB39/CALM3/CCNK/CCNT1/DAZAP2/TAOK1/CALM1/DBF4/PARP16/CCNB1/ALS2/IQGAP1/CAB39L/CALM2/CKS2/TCL1A/CDK5R1/DBF4B/STK3/MLST8	28
GO:0000287	magnesium ion binding	113/7081	216/18337	2.75E-05	0.000395574	0.000289665	RP2/NLK/SIK1/STK4/CDC42BPA/MAP2K7/ATP11B/LATS1/MSH2/RPS6KA3/RRAGC/SNRK/SRPK2/TOP2A/MAP3K7/RAP2A/WEE1/ATP8A1/ATP8B1/NUDT12/RAN/UBA2/MSH6/NUDT3/ABL2/PINK1/DYRK2/ENO1/OXSR1/ABL1/ATP11C/ATP8B3/CERK/DIS3L2/DYRK3/ERN1/FOXK2/GNAI1/HPRT1/IDH1/IDH2/MARK2/MAST1/MAST4/MTHFD2/MVK/NT5C3B/NUDT16/NUDT5/PAPOLA/PGM3/PKM/RPS6KA2/RPS6KA5/SPHK1/THG1L/XYLT2/AASDHPPT/ADPRH/ADSS2/ARF1/FIGNL1/NUAK2/PLK1/PRKACA/IRAK4/ALP…	113
GO:0045309	protein phosphorylated amino acid binding	37/7081	56/18337	2.87E-05	0.000408287	0.000298975	PCIF1/VAV2/CBL/CRK/PIK3R1/PTPN3/RASA1/BTRC/YES1/MAPK1/ABL2/SHC1/GRB2/ABL1/ARRB1/CRKL/PFN1/PLCG2/PTPN6/SCAF4/SH2D3C/SHE/SOCS3/YWHAE/BCAR3/NEDD4/SCAF8/SH2D3A/RTF1/CBLB/LDLRAP1/MAPK3/PIK3R3/PTPN11/YWHAB/FBXW7/SH3BP2	37
GO:0018024	histone-lysine N-methyltransferase activity	30/7081	43/18337	3.39E-05	0.000476639	0.000349026	KMT2D/EZH2/SETDB1/NSD2/NSD3/SETD1B/SETD2/SUZ12/KMT2C/RBBP5/ASH1L/DOT1L/EHMT1/KMT2A/KMT2B/KMT5B/KMT5C/MEN1/NSD1/SETD1A/SETD5/SETD7/SUV39H2/EZH1/EED/KMT5A/WDR82/CXXC1/EHMT2/WDR5	30
GO:0061733	peptide-lysine-N-acetyltransferase activity	31/7081	45/18337	3.72E-05	0.000516755	0.000378402	MCM3AP/NCOA3/SRCAP/ATF2/CLOCK/KAT6A/TAF1/KAT2B/NAA50/CREBBP/EP300/EPC1/EPC2/GTF2B/KAT2A/KAT5/MEAF6/BRD1/NAA40/NCOA1/USP22/GTF3C4/HAT1/KAT7/TADA2A/MSL3/NAA60/TAF9/BRCA2/BRPF3/KAT14	31
GO:0070411	I-SMAD binding	13/7081	14/18337	3.79E-05	0.000520933	0.000381461	TGFBR1/SMAD6/SMAD7/CTNNB1/AXIN1/SMAD1/SMAD5/SMAD2/SMAD3/TGFB1I1/SMAD4/SMAD9/SMURF1	13
GO:0035035	histone acetyltransferase binding	21/7081	27/18337	3.93E-05	0.000534517	0.000391409	SP1/MEF2A/EGR1/ETS1/CREB1/PCNA/TP53/CEBPB/HIF1A/FOXP3/KANSL1L/SIRT2/TAF7/ZBTB7A/CITED2/STAT1/TRIM68/EPAS1/MTF1/GLI3/EID1	21
GO:0042054	histone methyltransferase activity	35/7081	53/18337	4.78E-05	0.000641997	0.000470112	KMT2D/EZH2/SETDB1/NSD2/NSD3/SETD1B/SETD2/SUZ12/CARM1/KMT2C/RBBP5/ASH1L/DOT1L/EHMT1/FBL/KMT2A/KMT2B/KMT5B/KMT5C/MEN1/NSD1/PRMT1/SETD1A/SETD5/SETD7/SUV39H2/EZH1/NTMT1/EED/KMT5A/WDR82/CXXC1/EHMT2/WDR5/PRMT5	35
GO:0070063	RNA polymerase binding	45/7081	73/18337	5.57E-05	0.000739878	0.000541787	AGO1/AGO2/NCOA3/PCIF1/TCERG1/MAF1/CCNT2/BRCA1/RPRD2/ZNF326/RPRD1A/CCNT1/HNRNPU/ZFP36/ANP32B/BRD4/DHX9/GTF2B/PKN2/RTRAF/SCAF1/SCAF4/SPTY2D1/SUPT4H1/WAC/WDR43/YTHDC2/PCF11/CTR9/NEDD4/RPRD1B/SCAF8/CCAR2/CDC73/ERBB2/PHRF1/RRN3/RTF1/PABPN1/UVSSA/URI1/ELP2/RPAP2/STOM/BIN1	45
GO:0001224	RNA polymerase II transcription coregulator binding	19/7081	24/18337	6.08E-05	0.000798954	0.000585046	ZNF644/EZH2/SUZ12/MTF2/USP11/PGR/CREB1/LCOR/EHMT1/HDAC3/PHF1/AR/ESR1/THRB/EED/HDAC6/WIZ/CNOT2/EHMT2	19
GO:0035091	phosphatidylinositol binding	128/7081	253/18337	6.49E-05	0.000843796	0.000617882	GBF1/SNX2/WIPI2/APPL1/ESYT2/EXOC8/FERMT2/KRIT1/PIK3C2A/PLD1/PLEKHA8/SESTD1/SGK3/SNX30/VPS36/ZFYVE16/SNX4/ATG2B/LAPTM4B/PITPNB/RNF34/WDFY3/OSBPL8/SNX19/AIDA/ANKFY1/ASAP1/CERT1/EEA1/EPB41/FCHO2/FLII/GSN/ITPR2/ITPR3/KCNJ2/MAPKAP1/MAPT/MYO1E/NUMA1/OGT/PARD3/PFN1/PHLDA3/PICALM/PIK3C2B/PLCB1/PLEKHA3/PXK/SLC9A1/SNX16/SNX17/SNX24/SNX25/SNX6/SVIL/SYT1/SYT7/TLN1/WIPI1/ZCCHC14/ZCCHC2/ZFYVE26/HIP1/RAB35/SNX3…	128
GO:0046982	protein heterodimerization activity	159/7081	324/18337	7.24E-05	0.000930709	0.000681526	TPM1/USF2/BCL2/H4C4/MEF2D/NOLC1/PDGFB/SMC1A/SNX2/HSF1/MEF2C/RALGAPA2/XBP1/AHR/H2AX/NR4A1/FMR1/GTF2A1/IL12A/MEF2A/PIK3R1/RRAGC/TAF1/TLR4/TOP2A/H3-3B/TPM4/H3C4/MCL1/MIGA2/RAN/TCF4/UBA2/ADD1/H3C15/PHB/P4HB/ARNT2/ATF4/AURKA/BDKRB2/BMP6/CAV1/CAV2/CENPA/CHUK/FXR2/FZD9/H2AC6/H2AZ2/H2BC12/H2BC13/H2BC18/H2BC21/H2BC5/H2BC8/H2BS1/IRAK2/ITGA3/JAM3/MACROH2A2/MICU1/MIGA1/NR4A2/PAFAH1B1/PAFAH1B2/PHB2/PPP2CA/RRA…	159
GO:0003924	GTPase activity	158/7081	322/18337	7.67E-05	0.000975741	0.000714501	NRAS/ARL8B/EEF2/GNG5/GPN1/HRAS/KRAS/RAB40C/TUBB4A/RHOB/RHOV/DDX3X/DNM1L/GNAQ/RAB22A/RAB6A/RAB6C/RASA1/RASEF/RHOQ/RRAGC/SAR1A/SEPTIN2/RAP2A/ARF6/GNAI3/RAB2B/RAN/RAP1B/RGS5/TUBB/RAB14/RAB3B/TRIM23/TSR1/AGAP1/AGAP2/AGAP3/ARF4/ARL4C/ARL4D/ARL8A/DNAJC27/DNM2/DRG2/EFTUD2/EIF2S3/GFM1/GFM2/GNA12/GNAI1/GNB1/GNB2/GPN2/GSPT1/GTPBP10/GTPBP4/NKIRAS2/RAB11A/RAB12/RAB13/RAB15/RAB19/RAB21/RAB3C/RAB4A/RAB5C/RABL2…	158
GO:1990841	promoter-specific chromatin binding	37/7081	58/18337	8.93E-05	0.001123999	0.000823066	PRDM1/DNMT1/EZH2/HSF1/SETDB1/NIPBL/MED1/POLR2A/EGR1/SIRT1/HNRNPU/FOXC1/CHD7/DHX9/E2F4/GLI2/GTF2B/HDAC2/IKZF3/NUP98/RBL2/TP53/TRIM28/USP3/WDR13/ZNF609/FOXC2/ISL1/PCGF2/BMI1/HDAC1/MACROH2A1/DDX5/STAT1/EHMT2/PPARGC1A/KLF4	37
GO:0034236	protein kinase A catalytic subunit binding	Dec-81	13/18337	9.15E-05	0.001140097	0.000834854	PRKAR1A/CSK/EZR/PRKAR1B/PRKAR2A/GSK3A/RYR2/PKIA/PJA2/SOX9/PRKAR2B/GSK3B	12
GO:0051087	chaperone binding	58/7081	101/18337	9.51E-05	0.001172818	0.000858814	CDC25A/CDKN1B/FNIP1/GRPEL2/BIRC5/HSPA8/BAG2/TIMM10/BAG4/BIRC2/CALR/CTSC/DNAJA2/FN1/FNIP2/GRPEL1/MAPT/PTGES3/SACS/SYVN1/TP53/TSC1/SLC12A2/ATP1A1/DNAJA1/DNAJB1/ERP29/HES1/VWF/AHSA2P/AMFR/CLU/FGB/FICD/HSPA5/SOD1/STUB1/USP13/ATP1A2/BAG5/SDF2L1/BAX/DNAJA4/DNAJC10/PFDN6/PRKN/TERT/DNAJB4/DNAJB5/DNAJB9/HSPA2/BIN1/DNAJB6/HSPD1/AHSA1/DNAJC1/GET4/STIP1	58
GO:0070325	lipoprotein particle receptor binding	21/7081	28/18337	9.99E-05	0.001206705	0.000883629	HSP90B1/ANKRA2/AP2A1/APBB3/CLTC/HSPG2/LANCL1/LRP1/PICALM/SNX17/SYT1/LRPAP1/DNAJA1/CLU/APOC3/MESD/RELN/LDLRAP1/PCSK9/DKK1/AP2M1	21
GO:0070717	poly-purine tract binding	21/7081	28/18337	9.99E-05	0.001206705	0.000883629	DDX3X/ELAVL4/FMR1/PABPC1/HNRNPU/ATXN1/EIF4A3/HNRNPDL/PATL1/RBMS1/RBMS2/RBPMS/TIA1/DDX1/LARP4/PABPC1L/PABPC3/ZC3H14/KHDRBS1/PNPT1/PABPC4	21
GO:0019894	kinesin binding	27/7081	39/18337	0.00010354	0.00123834	0.000906794	ACTB/KIFAP3/CLSTN1/AP1G1/SPAG9/DISC1/KIF18B/NUP62/PLEKHM2/TOR1A/TRAK2/KIF1B/KLC2/AP1AR/DCP1A/PRC1/SHTN1/SYBU/FAM83D/MAPK8IP1/KTN1/LRP8/TOR1B/KIFBP/NEK6/SNCA/TTBK2	27
GO:0019001	guanyl nucleotide binding	190/7081	398/18337	0.000112434	0.001318344	0.000965378	NRAS/RP2/ARL8B/EEF2/GPN1/HRAS/KRAS/MIEF1/NOLC1/RAB40C/TUBB4A/HHAT/RHOB/RHOV/DNM1L/EIF5/GNAQ/NIN/RAB22A/RAB6A/RAB6C/RASEF/RHOQ/RRAGC/SAR1A/SEPTIN2/RAP2A/ARF6/GNAI3/RAB2B/RAN/RAP1B/TUBB/ARL5B/RAB14/RAB3B/TRIM23/TSR1/AGAP1/AGAP2/AGAP3/AK4/ARF4/ARL4C/ARL4D/ARL5A/ARL8A/DNAJC27/DNM2/DRG2/EFTUD2/EHD1/EHD4/EIF2S3/GFM1/GFM2/GNA12/GNAI1/GNL3/GPN2/GSPT1/GTPBP10/GTPBP4/IFI44L/INSR/IRGQ/MFHAS1/NKIRAS2/NOA1/NP…	190
GO:0032561	guanyl ribonucleotide binding	190/7081	398/18337	0.000112434	0.001318344	0.000965378	NRAS/RP2/ARL8B/EEF2/GPN1/HRAS/KRAS/MIEF1/NOLC1/RAB40C/TUBB4A/HHAT/RHOB/RHOV/DNM1L/EIF5/GNAQ/NIN/RAB22A/RAB6A/RAB6C/RASEF/RHOQ/RRAGC/SAR1A/SEPTIN2/RAP2A/ARF6/GNAI3/RAB2B/RAN/RAP1B/TUBB/ARL5B/RAB14/RAB3B/TRIM23/TSR1/AGAP1/AGAP2/AGAP3/AK4/ARF4/ARL4C/ARL4D/ARL5A/ARL8A/DNAJC27/DNM2/DRG2/EFTUD2/EHD1/EHD4/EIF2S3/GFM1/GFM2/GNA12/GNAI1/GNL3/GPN2/GSPT1/GTPBP10/GTPBP4/IFI44L/INSR/IRGQ/MFHAS1/NKIRAS2/NOA1/NP…	190
GO:0005096	GTPase activator activity	137/7081	276/18337	0.000115	0.001335345	0.000977827	RP2/MYO9A/PREB/RANBP2/RALGAPA2/DLC1/TBC1D9B/ARHGAP21/ARHGEF12/BNIP2/DNM1L/DOCK4/DOCK5/GAPVD1/GNAQ/LARS1/RASA1/RASGRP3/STXBP5/RALBP1/USP6NL/ALDH1A1/ARHGAP12/HACD3/NRP1/RGS5/SIPA1L1/TBC1D13/NF1/TBC1D9/ACAP2/AGAP1/AGAP2/AGAP3/ARHGAP1/ARHGAP18/ARHGAP23/ARHGAP27/ARHGAP28/ARHGDIA/ARHGEF15/ARRB1/ASAP1/CDC42EP2/CHML/ELMOD2/ERRFI1/FAM13A/FLCN/GDI1/GIT2/LLGL1/MYO9B/PLCB1/PREX1/RAB3GAP2/RABEP1/RANBP3L/RAP1G…	137
GO:0050750	low-density lipoprotein particle receptor binding	18/7081	23/18337	0.000125903	0.001447888	0.001060238	HSP90B1/ANKRA2/AP2A1/APBB3/CLTC/HSPG2/LANCL1/PICALM/SNX17/SYT1/LRPAP1/DNAJA1/CLU/MESD/LDLRAP1/PCSK9/DKK1/AP2M1	18
GO:0047485	protein N-terminus binding	60/7081	106/18337	0.000127203	0.001448898	0.001060978	CSNK2A1/NCOA3/PARP1/PEX14/ACTN4/ID1/SMARCC1/DAXX/NIPBL/PIAS3/TBL1XR1/NCOR2/ARF6/ATM/HSPA1B/MAP2K1/CALM3/ACOX1/BIRC2/CALM1/EPB41/EXOC4/MDM2/MEN1/PDLIM5/PEX19/PHB2/RBPJ/SLC9A3R1/SMARCA4/SRRM2/TP53/TSC1/VPS25/ZMYND8/CSNK2A2/NCOA1/SNF8/TARBP2/VWF/DCTN4/EIF5A/HAX1/HDAC1/RPA2/TRAF6/YWHAQ/CALM2/NBN/PPP1CC/TERT/ERCC3/HESX1/HSPA1A/LRP8/PEX5/SDCBP/ZWINT/MORF4L1/STXBP1	60
GO:0001226	RNA polymerase II transcription corepressor binding	15/7081	18/18337	0.000133731	0.001508895	0.001104912	ZNF644/EZH2/SUZ12/MTF2/USP11/LCOR/EHMT1/HDAC3/PHF1/ESR1/EED/HDAC6/WIZ/CNOT2/EHMT2	15
GO:0051019	mitogen-activated protein kinase binding	23/7081	32/18337	0.000138694	0.001550264	0.001135205	DUSP1/DUSP7/DUSP10/DUSP8/ARRB2/DUSP6/SIRT1/ABL1/ACE/DUSP2/DUSP4/DUSP5/MAPKAPK5/PRMT1/PTPRJ/TPR/DUSP16/IQGAP1/NBR1/PPM1D/TNIP1/GCH1/MAPK14	23
GO:0051018	protein kinase A binding	33/7081	51/18337	0.000142317	0.001564423	0.001145573	AKAP8/CRYBG3/RDX/AKAP9/PRRC1/AKAP12/GSKIP/PRKAR1A/AKAP10/AKAP17A/AKAP6/ARFGEF1/CSK/EZR/PRKAR1B/PRKAR2A/WASF2/GSK3A/RYR2/AKAP11/AKAP5/PKIA/PRKACA/RARA/WASF1/PJA2/SOX9/AKAP13/ARFGEF2/PRKAR2B/AKAP7/GSK3B/ACBD3	33
GO:0019210	kinase inhibitor activity	44/7081	73/18337	0.000142577	0.001564423	0.001145573	CASP3/CDKN1B/WNK1/CDKN1A/LILRB4/SMCR8/SOCS1/SPRY4/GSKIP/KAT2B/SPRY2/PRKAR1A/GMFB/PRKAR1B/PRKAR2A/QARS1/SOCS3/TRIB1/TRIB3/YWHAG/GMFG/TRIB2/HYAL2/PARVA/PKIA/RACK1/RPTOR/SPRED2/DUS2/LRP6/MACROH2A1/WARS1/MAPK8IP1/CAMK2N1/HEXIM1/IBTK/PRKAR2B/SPRED1/YWHAB/CDKN2A/CDKN2D/CIT/SNCA/ITPRIP	44
GO:0004860	protein kinase inhibitor activity	42/7081	69/18337	0.000147001	0.001598306	0.001170384	CASP3/CDKN1B/WNK1/CDKN1A/LILRB4/SMCR8/SOCS1/SPRY4/GSKIP/KAT2B/SPRY2/PRKAR1A/GMFB/PRKAR1B/PRKAR2A/QARS1/SOCS3/TRIB1/TRIB3/YWHAG/GMFG/TRIB2/HYAL2/PARVA/PKIA/RACK1/RPTOR/SPRED2/DUS2/MACROH2A1/MAPK8IP1/CAMK2N1/HEXIM1/IBTK/PRKAR2B/SPRED1/YWHAB/CDKN2A/CDKN2D/CIT/SNCA/ITPRIP	42
GO:0000217	DNA secondary structure binding	25/7081	36/18337	0.000173246	0.001866686	0.00136691	HMGA2/HMGA1/MEF2C/HMGB3/MSH2/H1-0/HMGB2/MSH6/LIN54/ABL1/BLM/FANCM/KMT2A/MAPT/MEN1/RAD18/YY1/CLSPN/HMGB1/XRCC2/HNRNPD/GEN1/NEIL3/XPC/RAD51AP1	25
GO:0032183	SUMO binding	13/7081	15/18337	0.000182697	0.001950941	0.001428607	CBX4/UBA2/USP25/CASP8AP2/RNF111/SIMC1/SOBP/USPL1/RNF4/SERBP1/TDG/PML/TOLLIP	13
GO:0061608	nuclear import signal receptor activity	16/7081	20/18337	0.000194412	0.002057667	0.001506759	IPO9/KPNA5/KPNA6/SNUPN/TNPO1/IPO5/KPNA1/IPO4/KPNA2/TNPO3/TMCO6/IPO11/KPNA4/KPNB1/TNPO2/KPNA3	16
GO:0001046	core promoter sequence-specific DNA binding	27/7081	40/18337	0.000201494	0.002113923	0.001547953	MYC/AGO1/AGO2/BAZ2A/EZH2/GTF2A1/TAF1/H3-3B/FOS/FOXP1/GTF2B/KLF10/POU2F1/SMARCA4/SMARCB1/TBPL1/TP53/CEBPB/HDAC1/MACROH2A1/NR3C1/RRN3/UBTF/DR1/STAT1/H2AZ1/TBP	27
GO:0019208	phosphatase regulator activity	57/7081	101/18337	0.000206612	0.002148768	0.001573469	PHACTR4/PPP1R15B/ZEB2/FRS2/MTMR12/PHACTR2/SET/MGAT5/PPP2R5E/CALM3/ANKLE2/ANP32E/ARPP19/BMP2/CABIN1/CALM1/ELFN1/PABIR1/PPP1R12A/PPP2R2A/PPP2R5A/PPP2R5C/PPP2R5D/PPP6R3/SBF1/SHOC2/PPP2R1B/PPP1R11/PPP1R15A/PPP1R16B/PPP3R1/SBF2/BOD1/BOD1L1/IGFBP3/PPP1R37/PPP1R3B/IGBP1/PPP1R14B/CALM2/LMTK2/PPP2R3A/PPP4R2/PPP6R1/URI1/PPP1R26/PPP2R3B/BMP2K/PPP1R10/PPP2R1A/PPP4R1/PTPA/RCAN1/RCAN2/STYX/DMPK/PPP6R2	57
GO:0003697	single-stranded DNA binding	64/7081	116/18337	0.000211115	0.002176666	0.001593897	CNBP/CRY2/POLR2D/HSF1/FUBP1/MSH2/MYEF2/PCBP1/PURA/PURB/POLR2H/HMGB2/HNRNPA2B1/HNRNPU/BLM/DHX9/MAPT/MCM3/MCM6/MCM7/MLH1/NUCKS1/RAD18/RBMS1/SMC4/SSBP4/SUB1/TERF2/TSN/WBP11/WDR48/MCM4/CDC45/PCBP2/POLR2G/TDP1/ANXA1/HMGB1/RAD23A/RTF1/NME1/RPA1/RPA2/CTC1/RAD23B/SAMHD1/SMC2/SSBP2/BRCA2/MCM10/MCM9/NEIL3/RAD51/RADX/TOP1/FBH1/FUBP3/HNRNPA1/HSPD1/LRPPRC/NABP1/POLR3C/XPC/RAD51AP1	64
GO:0008353	RNA polymerase II CTD heptapeptide repeat kinase activity	Nov-81	12/18337	0.000219792	0.002246764	0.001645227	CDK6/CDK19/MAPK1/CCNK/BRD4/CDK12/CDK13/CDK4/CDK9/CDK8/CDK1	11
GO:0004712	protein serine/threonine/tyrosine kinase activity	29/7081	44/18337	0.00022277	0.002257907	0.001653387	AURKB/MAP2K7/MAP2K3/TESK2/MAP2K1/MAPK1/DYRK2/AURKA/DYRK3/MAP2K4/MAP3K9/MAPKAPK5/PRKAA2/RPS6KA2/TNK2/CLK1/PRKACA/PBK/MAPK3/CLK4/DYRK1A/MAPK9/RPS6KB1/TTK/CLK2/MAPK10/MAPK14/SGK1/AKT1	29
GO:0004879	nuclear receptor activity	33/7081	52/18337	0.000245624	0.002448051	0.001792623	PPARA/STAT3/NR6A1/RARB/SREBF1/AHR/NR4A1/NR2C2/RORA/PGR/NR1D2/NR2F2/PPARG/NR1I2/NR4A2/RARG/THRA/VDR/AR/ESR1/NR2C1/PPARD/RARA/NR3C1/RXRA/THRB/NR1D1/ARNT/RORB/NKX3-1/NR2F6/NR5A2/NR1H2	33
GO:0098531	ligand-activated transcription factor activity	33/7081	52/18337	0.000245624	0.002448051	0.001792623	PPARA/STAT3/NR6A1/RARB/SREBF1/AHR/NR4A1/NR2C2/RORA/PGR/NR1D2/NR2F2/PPARG/NR1I2/NR4A2/RARG/THRA/VDR/AR/ESR1/NR2C1/PPARD/RARA/NR3C1/RXRA/THRB/NR1D1/ARNT/RORB/NKX3-1/NR2F6/NR5A2/NR1H2	33
GO:0008143	poly(A) binding	17/7081	22/18337	0.000258017	0.002550314	0.001867507	DDX3X/ELAVL4/PABPC1/HNRNPU/EIF4A3/HNRNPDL/RBMS1/RBMS2/RBPMS/TIA1/DDX1/LARP4/PABPC1L/PABPC3/ZC3H14/KHDRBS1/PABPC4	17
GO:0051721	protein phosphatase 2A binding	22/7081	31/18337	0.000261649	0.002565014	0.001878271	BCL2/ANKLE2/ARPP19/EIF4EBP1/FOXO1/MAPT/MASTL/MFHAS1/PPP2R2A/SMG5/SMG7/SPHK1/STRN/TP53/BOD1/BOD1L1/IGBP1/RPS6KB1/PTPA/STRN4/AKT1/PTPN1	22
GO:0004725	protein tyrosine phosphatase activity	57/7081	102/18337	0.000293441	0.002853293	0.002089368	CDC25A/PTEN/DNAJC6/DUSP1/PALD1/PTP4A1/DUSP7/EYA3/DUSP10/DUSP8/PTPDC1/PTPN14/PTPN3/DUSP6/EYA4/PTPRZ1/MTMR3/ACP1/CDC25B/DUSP18/DUSP2/DUSP22/DUSP3/DUSP4/DUSP5/MTMR14/MTMR2/MTMR6/PTP4A2/PTPN23/PTPN4/PTPN6/PTPRB/PTPRD/PTPRJ/PTPRU/RNGTT/SSH2/UBASH3B/DUSP16/SSH1/PTPN13/PTPN21/PTPN2/PTPN9/PTPRG/PTPRT/TIMM50/CDKN3/DUSP11/PTPN11/PTPN22/CDC14A/PTPRE/EYA1/MTMR4/PTPN1	57
GO:0005160	transforming growth factor beta receptor binding	18/7081	24/18337	0.000321243	0.003098442	0.002268882	TGFBR1/TGFBR2/TGFBR3/LEFTY1/SMAD6/FERMT2/SMAD7/TGFB1/TGFB2/FKBP1A/INHBC/LEFTY2/BAMBI/SMAD2/SMAD3/TGFBRAP1/USP15/TGFB3	18
GO:0019003	GDP binding	44/7081	75/18337	0.000335883	0.003213732	0.002353305	NRAS/ARL8B/HRAS/KRAS/MIEF1/RAB40C/RHOB/RAB22A/RASEF/RRAGC/RAP2A/ARF6/GNAI3/RAN/RAP1B/RAB14/RAB3B/TRIM23/GNAI1/RAB12/RAB21/RAB4A/RAB5C/RAP2C/RAB10/RAB5B/ARF1/RAB35/RAB8B/RALB/GEM/RAB27B/RALA/RAB18/RAB27A/RAB5A/RAB9A/RIT1/RRAGD/PRPS2/RAB2A/RAP2B/RHEB/RAB31	44
GO:0005178	integrin binding	75/7081	142/18337	0.000394271	0.003742443	0.002740461	IGF2/ITGB3/THBS1/ACTN4/COL3A1/EDIL3/EGFR/FERMT2/ICAM1/IL1B/ITGB8/PTK2/TGFBI/UTRN/ADAM17/COL16A1/MMP14/PLPP3/PTPRZ1/P4HB/ADAM10/ADAM9/ADAMTS5/CALR/CD81/CDH26/DST/FBN1/FN1/ITGA3/ITGAV/JAM3/LYN/MYH9/SRC/TLN1/VCAM1/ADAM15/ANXA7/EMP2/FGF1/VWF/ADAM22/HMGB1/LAMB1/LGALS8/PPIA/ADAM23/COL4A3/COL5A1/FGF2/LTBP4/PTPN2/S1PR2/CCN1/CCN2/FERMT1/ITGA2/ITGB1/LAMA3/LCP1/SEMA7A/SPP1/TIMP2/ADAMTS13/CX3CL1/CXADR/CXCL12…	75
GO:0008187	poly-pyrimidine tract binding	20/7081	28/18337	0.000437547	0.004120523	0.003017316	FMR1/RPS7/PABPC1/HNRNPU/PTBP1/HNRNPH1/ATXN1/DIS3L2/PATL1/RBM11/RBMS1/RBMS2/PABPC1L/PABPC3/MSI1/KHDRBS1/PNPT1/SSB/PABPC4/U2AF2	20
GO:0033613	activating transcription factor binding	45/7081	78/18337	0.000483776	0.00452028	0.003310045	MYC/MEF2D/MEF2C/TXLNG/ATF2/GTF2I/MEF2A/CTNNB1/FOS/HEY2/HIPK2/CREB1/NFE2L2/PPARG/PTMA/CREBBP/DHX33/EP300/ID2/LDB1/LDB2/NCOR1/RB1/RBL2/SIN3A/TP53BP1/ZNF516/FIZ1/HCFC1/ISL1/SMAD2/SMAD3/GABPA/HDAC1/PITX2/PRRX1/BHLHE40/JUN/ZBTB7A/LMO2/TAF9/IFI27/LYAR/NEK6/TBX3	45
GO:0070577	lysine-acetylated histone binding	16/7081	21/18337	0.000522664	0.004808511	0.003521106	BAZ2A/ATAD2B/PHIP/TAF1/CARM1/BRD3/BRD4/DPF2/KMT2A/PSME4/SMARCA4/ZMYND8/BRD2/BRD7/YEATS4/TRIM24	16
GO:0140033	acetylation-dependent protein binding	16/7081	21/18337	0.000522664	0.004808511	0.003521106	BAZ2A/ATAD2B/PHIP/TAF1/CARM1/BRD3/BRD4/DPF2/KMT2A/PSME4/SMARCA4/ZMYND8/BRD2/BRD7/YEATS4/TRIM24	16
GO:0017124	SH3 domain binding	68/7081	128/18337	0.000581914	0.005312745	0.00389034	TP53BP2/DNAJC6/SOCS7/CBL/CRK/RAD9A/DOCK4/ENAH/ADAM17/CCDC6/EPS15/SH3BGRL/CD2AP/ZNF106/GRB2/ABI1/ABL1/ADAM10/ADAM12/ADAM9/AFAP1L1/ARHGAP1/ARHGAP27/CASP9/DNM2/ERRFI1/INPPL1/LANCL1/LYN/MAPT/NCKIPSD/OSTF1/PTPN6/QKI/REPS1/SYNJ2/WASF2/ADAM15/AKAP5/ARHGAP17/ARHGAP31/BCAR1/ABI2/DOCK1/DOCK3/RAPGEF1/CBLB/PLSCR1/PLSCR4/SYNJ1/AFAP1/HIP1R/KHDRBS1/PRKN/PTPN22/RUFY2/SOS1/TOM1L1/CIT/CNTNAP1/KHDRBS3/UVRAG/CTTNBP2…	68
GO:0003684	damaged DNA binding	39/7081	66/18337	0.00058813	0.005328814	0.003902107	TP63/CRY2/H2AX/BRCA1/MSH2/REV1/HMGB2/MSH6/APEX1/BLM/CREBBP/DDB1/EP300/PCNA/POLQ/RAD18/SDE2/TP53BP1/UNG/XRCC1/XRCC6/HMGB1/RAD23A/XRCC5/DCLRE1B/RPA1/RPA2/CUL4B/NBN/RAD1/RAD23B/ERCC3/FEN1/KDM4D/NEIL2/NEIL3/TDG/OGG1/XPC	39
GO:0051117	ATPase binding	48/7081	85/18337	0.000622692	0.005599544	0.004100352	ATP6V1G1/RDX/DERL1/EGFR/PKD2/PTPN3/TOR1AIP2/WFS1/PGR/S100A1/USP25/ATP1B3/CAV1/EZR/FBL/PEX19/RAB4A/RAC1/SNU13/SRC/SYVN1/UBE4B/AR/DNAJB1/ESR1/RALB/SVIP/ATP1B1/NCSTN/RALA/ATXN3/PPP3CA/SDF2L1/DNAJC10/METTL21A/TAF9/TOR1AIP1/ATP6V0A1/NUFIP1/SNX10/TMTC4/TRPC1/ABCA1/PDE4D/UBXN1/ALDOB/NR1H2/BBC3	48
GO:0019211	phosphatase activator activity	13/7081	16/18337	0.000627411	0.005599879	0.004100598	PHACTR4/FRS2/PPP2R5E/CALM3/BMP2/CALM1/PPP2R5A/PPP2R5C/PPP2R5D/PPP1R15A/IGFBP3/CALM2/PTPA	13
GO:0016747	transferase activity, transferring acyl groups other than amino-acyl groups	111/7081	225/18337	0.000647693	0.005738077	0.004201795	MCM3AP/NAA20/NAA30/NAT8L/NCOA3/HHAT/SRCAP/ACAT1/ATF2/CERS6/CLOCK/ELOVL4/ELOVL7/GPAM/KAT6A/LPGAT1/SPTLC3/TAF1/FASN/KAT2B/LCLAT1/LPCAT1/NAA50/PLA2G4C/SIRT1/SOAT1/GNPNAT1/ALAS1/CERS2/CREBBP/DLAT/EP300/EPC1/EPC2/GLUL/GPAT4/GTF2B/KAT2A/KAT5/LIPT2/MBOAT2/MCAT/MEAF6/NAA15/NAA80/NMT1/OSGEPL1/PAFAH1B2/PAFAH2/PIGW/PRDX6/SAT1/SPHK1/SPTLC2/ZDHHC12/ZDHHC21/ZDHHC23/ZDHHC3/ZDHHC6/ZDHHC7/ZDHHC9/TAFAZZIN/ZDHHC18/…	111
GO:0043621	protein self-association	34/7081	56/18337	0.000657375	0.005781034	0.004233252	CRK/HSF1/ABCD3/MALT1/TNFAIP3/CCDC88C/MDH2/PPARG/ATXN1/CTSC/FOXP1/GPSM2/LDB1/SLC2A1/SLC9A3R1/TP53/TRIM32/ZNF639/RYR2/ACVR2A/FHOD1/SVIP/VAMP2/VPS41/BCL10/MYD88/DVL2/TTN/DYRK1A/NKX3-1/PCSK9/TDG/CCL5/RSAD2	34
GO:0030371	translation repressor activity	18/7081	25/18337	0.000732674	0.006349844	0.004649771	TRIM71/SAMD4B/SHMT2/CELF1/CPEB3/EIF4EBP2/FMR1/IREB2/PURA/CPEB4/PAIP2/EIF4EBP1/CPEB2/SAMD4A/DHFR/TYMS/PAIP2B/CELF4	18
GO:0097602	cullin family protein binding	18/7081	25/18337	0.000732674	0.006349844	0.004649771	RNF7/DCUN1D4/BTBD1/DCUN1D2/DDB1/KCTD21/KCTD5/KCTD17/KLHL36/DCUN1D3/KLHL3/KLHL9/KLHL21/KCTD2/PRKN/SKP1/DCUN1D5/RBX1	18
GO:0019209	kinase activator activity	50/7081	90/18337	0.000805763	0.006933041	0.005076827	WNK1/CDKN1A/IGF2/STK4/RICTOR/CCNT2/DAXX/DDX3X/MALT1/INCENP/MADD/MAP2K1/MOB1B/SPRY2/CAB39/CALM3/CCNK/CCNT1/DAZAP2/TAOK1/ABI1/AGAP2/CALM1/DBF4/GPRC5A/GRM5/MARK2/PARP16/RPLP1/TPX2/CCNB1/GPRC5B/RPTOR/ALS2/BCL10/HMGB1/IQGAP1/PAK2/CAB39L/CALM2/CKS2/TCL1A/TOM1L1/CDK5R1/DBF4B/STK3/CCL5/FGF13/MLST8/NRG1	50
GO:0008139	nuclear localization sequence binding	19/7081	27/18337	0.000821697	0.007005946	0.005130212	KPNA5/KPNA6/NOLC1/NUP58/TNPO1/IPO5/KPNA1/IPO4/KPNA2/NUP153/NUP214/NUP98/POM121/POM121C/KPNA4/KPNB1/TNPO2/NFKBIA/KPNA3	19
GO:0070491	repressing transcription factor binding	41/7081	71/18337	0.000825952	0.007005946	0.005130212	MYC/PPARA/STAT3/BCL2/GATA6/CBX5/SP1/TCERG1/TLE4/GTF2A1/TLE3/MIER3/PPARG/GMNN/HDAC2/HDAC5/KAT5/PRDM5/RBPJ/SIN3A/SKI/TCF7L2/TLE1/ZMYND8/ZNF703/BBS2/PPARD/TLE5/HDAC1/HMGB1/ZNF503/BBS7/MTA1/NFYB/STAT1/TTC8/PARK7/CHD4/HDAC9/TBP/MIER1	41
GO:0000979	RNA polymerase II core promoter sequence-specific DNA binding	14/7081	18/18337	0.000842463	0.00709567	0.005195914	EZH2/GTF2A1/TAF1/H3-3B/FOS/GTF2B/POU2F1/TBPL1/CEBPB/HDAC1/MACROH2A1/STAT1/H2AZ1/TBP	14
GO:0051059	NF-kappaB binding	20/7081	29/18337	0.000898524	0.00746274	0.005464707	TP53BP2/AKAP8/NOTCH2/APEX1/EP300/HDAC2/HDAC3/HIF1AN/MTDH/RNF25/CPNE1/PPARD/BCL10/FOXP3/HDAC1/CDKN2A/GSK3B/NFKBIA/TAF4B/COMMD6	20
GO:0051787	misfolded protein binding	20/7081	29/18337	0.000898524	0.00746274	0.005464707	DERL1/HSPA8/HSPA13/HSPA1B/DNAJB11/HSPA14/TOR1A/SDF2/BAG6/CLU/HSPA5/STUB1/SDF2L1/DERL2/DNAJC10/HDAC6/DNAJB9/HSPA1A/HSPA2/HSPA9	20
GO:0034450	ubiquitin-ubiquitin ligase activity	Nov-81	13/18337	0.000925328	0.007547172	0.005526533	PELI1/UBOX5/UBR5/UBE2K/UBE4B/AMFR/STUB1/PELI2/UBE4A/PRPF19/RBX1	11
GO:0072542	protein phosphatase activator activity	Nov-81	13/18337	0.000925328	0.007547172	0.005526533	PHACTR4/PPP2R5E/CALM3/CALM1/PPP2R5A/PPP2R5C/PPP2R5D/PPP1R15A/IGFBP3/CALM2/PTPA	11
GO:0030295	protein kinase activator activity	47/7081	84/18337	0.000927621	0.007547172	0.005526533	WNK1/CDKN1A/IGF2/STK4/RICTOR/CCNT2/DAXX/DDX3X/INCENP/MADD/MAP2K1/SPRY2/CAB39/CALM3/CCNK/CCNT1/DAZAP2/TAOK1/ABI1/AGAP2/CALM1/DBF4/GPRC5A/GRM5/MARK2/PARP16/RPLP1/TPX2/CCNB1/GPRC5B/RPTOR/ALS2/HMGB1/IQGAP1/PAK2/CAB39L/CALM2/CKS2/TCL1A/TOM1L1/CDK5R1/DBF4B/STK3/CCL5/FGF13/MLST8/NRG1	47
GO:0031690	adrenergic receptor binding	15/7081	20/18337	0.001045332	0.008390717	0.006144232	ARRDC3/ARRB2/GRK2/UCHL1/ARRB1/C1QBP/MAGI2/RAPGEF2/SLC9A3R1/AKAP5/NEDD4/SAV1/DLG4/GNAS/PDE4D	15
GO:0051010	microtubule plus-end binding	15/7081	20/18337	0.001045332	0.008390717	0.006144232	APC/CLIP4/KIF2C/DST/FBXW11/MAPRE1/MAPRE3/NUMA1/PAFAH1B1/STIM1/CLASP1/CLASP2/CLIP1/KIF18A/TTBK2	15
GO:0003743	translation initiation factor activity	31/7081	51/18337	0.001093746	0.0087208	0.006385941	EIF4G2/AGO2/EIF3C/EIF1AX/EIF5/EIF1/EIF1AD/EIF2A/EIF2S3/EIF3D/EIF3F/EIF3K/EIF4E2/EIF4G1/EIF4H/EIF3A/EIF3B/COPS5/EIF2S1/EIF3I/EIF3J/EIF3L/EIF4A2/EIF4G3/EIF5B/MCTS1/DENR/DHX29/EIF2B4/EIF2S2/MTIF3	31
GO:0061650	ubiquitin-like protein conjugating enzyme activity	25/7081	39/18337	0.00110939	0.008732061	0.006394186	CDC34/TAF1/UBE2D1/BIRC6/UBE2B/UBE2D3/UBE2G2/UBE2I/UBE2J1/UBE2K/UBE2O/UBE2Q1/UBE2T/UBE2W/UBE2D4/UBE2R2/UFC1/UBE2N/UBE2C/UBE2D2/UBE2Z/UBE2G1/UBE2QL1/UBE2F/UBE2Q2	25
GO:0001618	virus receptor activity	43/7081	76/18337	0.00110976	0.008732061	0.006394186	ITGB3/RPSA/EGFR/ICAM1/CD4/CD46/HSPA1B/TFRC/LDLR/LAMP1/ANPEP/CCR5/CD55/CD80/CD81/DAG1/EPHA2/IDE/ITGAV/NPC1/PVR/XPR1/AXL/BSG/CLDN1/CXCR4/HYAL2/NECTIN2/PLSCR1/SCARB2/SLC1A5/HTR2A/ITGA2/ITGB1/SIVA1/SLC20A2/EFNB2/HSPA1A/CXADR/F11R/ITGB5/NCAM1/CDK1	43
GO:0061980	regulatory RNA binding	28/7081	45/18337	0.001127249	0.0087873	0.006434636	DICER1/TRIM71/AGO1/AGO2/AGO4/FMR1/SOX2/PUM2/PUM1/ZNF346/HNRNPA2B1/AGO3/DHX9/ELAVL1/LIN28A/MATR3/MBD2/RBM10/SOX4/SPOUT1/TARBP2/TUT4/DDX21/PNPT1/POU5F1/RBM4/RC3H1/HNRNPA1	28
GO:0005516	calmodulin binding	98/7081	198/18337	0.001131475	0.0087873	0.006434636	FAS/ASPM/ATP2B1/CAMK2D/MARCKSL1/ATP2B4/CALD1/CEP97/EGFR/FBXL2/MARCKS/MKNK2/IQCB1/AKAP12/IQCG/ADD1/CNN3/ATP2B2/CAMK2A/CAMK4/CAMSAP1/EEA1/EEF2K/EPB41/EWSR1/KCNN4/MAPKAPK5/MYH15/MYH9/MYO1E/MYO1F/MYO5A/MYO5B/MYO5C/MYO9B/PHKA1/PLCB1/PLCB3/RGS16/RRAD/SLC9A1/SPHK1/SPTBN1/STRN/SYT1/SYT7/TJP1/RYR2/ADCY1/AKAP5/ATP2B3/PPP3R1/UNC13B/VAMP2/ADD3/CNN2/EEF1A1/GEM/IQGAP1/MYH10/MYH11/RGS1/SNTB2/SPTAN1/CAMSAP2/GAP4…	98
GO:0005543	phospholipid binding	206/7081	451/18337	0.001164715	0.008987093	0.006580938	JAG1/RASGRP1/GBF1/NME4/SNX2/THBS1/WIPI2/APPL1/ESYT2/EXOC8/FERMT2/KRIT1/OSBPL1A/PIK3C2A/PLD1/PLEKHA8/RAPGEF6/SESTD1/SGK3/SNX30/VPS36/WNT5A/ZFYVE16/HSPA8/PLA2G4F/SNX4/ATG2B/ATP8B1/LAPTM4B/PEBP1/PITPNB/PLA2G4C/RNF34/WDFY3/OSBPL8/MAP1B/NF1/PSAP/SHC1/SNX19/AGAP1/AIDA/ANKFY1/ASAP1/CERT1/CLINT1/CLN6/CPS1/EEA1/EPB41/EPN2/FCHO2/FLII/GSN/ITPR2/ITPR3/KCNJ2/LPAR1/MAPKAP1/MAPT/MYO1E/MYOF/NUMA1/NUP62/OGT/OSBPL…	206
GO:0008330	protein tyrosine/threonine phosphatase activity	Sep-81	10/18337	0.001242433	0.009404746	0.006886771	DUSP1/DUSP7/DUSP10/DUSP8/DUSP6/DUSP2/DUSP4/DUSP5/DUSP16	9
GO:0010485	H4 histone acetyltransferase activity	Sep-81	10/18337	0.001242433	0.009404746	0.006886771	ATF2/NAA50/KAT2A/NAA40/USP22/HAT1/MSL3/NAA60/BRCA2	9
GO:1990226	histone methyltransferase binding	Sep-81	10/18337	0.001242433	0.009404746	0.006886771	LCORL/LCOR/PHF1/PRDM4/HSP90AB1/CBX3/WIZ/NOP56/CBX1	9
GO:0005518	collagen binding	39/7081	68/18337	0.001310486	0.009857493	0.007218301	PDGFB/THBS1/DDR2/MMP9/SMAD7/TGFBI/MMP13/ADAM9/CRTAP/CTSB/FN1/ITGA3/NID1/NID2/P3H1/PAK1/SERPINH1/ITGA10/ADGRG1/CTSL/PDGFA/SMAD3/VWF/ANTXR1/CD44/COL6A2/MRC2/SPARC/ITGA2/ITGB1/ADGRG6/COCH/PCOLCE2/COL14A1/COL5A3/HSD17B12/SMAD4/ITGA9/LUM	39
GO:0005161	platelet-derived growth factor receptor binding	Dec-81	15/18337	0.001335343	0.009919692	0.007263848	PTEN/ITGB3/PDGFB/PDGFD/VEGFA/ERN1/LYN/PTPRJ/IL1R1/PDGFA/PDGFRA/PDGFRB	12
GO:0042813	Wnt-activated receptor activity	Dec-81	15/18337	0.001335343	0.009919692	0.007263848	FZD8/FZD2/FZD3/FZD9/PKD1/FZD1/FZD6/LRP6/FZD4/FZD5/FZD7/ROR1	12
GO:0030165	PDZ domain binding	46/7081	83/18337	0.001370298	0.01011652	0.007407978	PTEN/TGFBR3/ATP2B1/GNG5/FZD8/ERC1/ATP2B4/DOCK4/LIN7C/PLEKHA1/CADM1/ADAM17/CCDC88C/GIPC1/GNG12/ACOX1/ATP2B2/EXOC4/FZD2/FZD3/LPAR1/RAPGEF2/SLC9A3R1/ACVR2A/ATP2B3/FZD1/NSF/PLEKHA2/SDC2/CRIPT/DLG4/SLC26A6/ARHGAP29/CRIM1/PRKN/CIT/FZD4/FZD7/KIF14/RPS6KB1/SSTR2/CXADR/F11R/GRIK2/KIDINS220/SRR	46
GO:0140098	catalytic activity, acting on RNA	178/7081	386/18337	0.001441054	0.010573627	0.007742701	DICER1/AGO2/FARSA/IARS1/MARS2/PCIF1/PDE12/POLR2D/POLR3D/GARS1/DDX3X/DDX46/LARS1/PAN3/POLR3B/TSNAX/CNOT6/NOB1/NOP2/POLR2A/POLR2H/NUDT12/RNMT/DIS3L/APEX1/DDX17/DDX39A/AGO3/ANGEL2/BMT2/CDKAL1/CNOT1/CNOT7/DCP2/DDX18/DDX19A/DDX24/DDX6/DHX30/DHX33/DHX34/DHX57/DHX9/DIS3L2/DROSHA/EIF4A3/ERN1/EXO1/EXOSC10/FANCM/FBL/G3BP1/KARS1/LRRC47/MARS1/MED21/MEPCE/METTL6/MRPL58/NARS1/NUDT16/PARS2/POLR2B/POLR3A/PRORP/P…	178
GO:0016874	ligase activity	82/7081	163/18337	0.001520149	0.010903575	0.007984312	CTPS1/FARSA/IARS1/MARS2/ATP6/GARS1/LARS1/ATP5PB/BTRC/PAICS/UBA2/UCHL1/UBA1/ACACA/ACSL1/ACSL3/ACSL4/ACSL6/ATP5F1B/ATP5PO/ATP6V1A/CAD/CPS1/CTPS2/GLUL/KARS1/LIPT2/LRRC47/MARS1/MDM2/ATP8/MTHFD1/NARS1/PARS2/QARS1/RIMKLA/SARS2/SLC27A4/TARS1/TRIM25/TTL/TTLL11/TTLL4/TTLL7/TTLL9/UBA6/YARS2/MOCS3/ACSS2/ADSS2/ASNS/DIP2A/EPRS1/GCLM/RARS1/RIMKLB/GCLC/VARS1/WARS1/GSS/MCCC1/PFAS/ATP5F1A/CARS1/DARS1/GATC/GMPS/HL…	82
GO:0001223	transcription coactivator binding	18/7081	26/18337	0.001522489	0.010903575	0.007984312	PPARA/VGLL4/AHR/CCNT2/RORA/PGR/CREB1/CDK9/FOXO1/AR/ESR1/PPARD/SMAD3/THRB/TERT/CIT/RPL23/SMAD4	18
GO:0042974	retinoic acid receptor binding	18/7081	26/18337	0.001522489	0.010903575	0.007984312	HMGA1/ACTN4/RARB/MED1/NCOR2/PPARG/ASXL1/CNOT1/NCOA6/NR4A2/NSD1/RARG/VDR/SNW1/NCOA1/NRIP1/TACC1/NR1H2	18
GO:0048027	mRNA 5'-UTR binding	18/7081	26/18337	0.001522489	0.010903575	0.007984312	IGF2BP1/IGF2BP3/LARP1/SHMT2/DDX3X/FMR1/RPS7/GNL3/IGF2BP2/RPS13/RPS14/RPS3A/SYNCRIP/CCT5/MYH10/NCL/RSL1D1/UTP23	18
GO:0003724	RNA helicase activity	43/7081	77/18337	0.001582548	0.011199569	0.008201057	DDX3X/DDX46/DDX17/DDX39A/DDX18/DDX19A/DDX24/DDX6/DHX30/DHX33/DHX34/DHX57/DHX9/EIF4A3/FANCM/G3BP1/RAD54B/SNRNP200/YTHDC2/DDX28/DDX52/HELZ2/DDX1/DDX21/DDX3Y/DDX50/DDX55/DHX38/EIF4A2/DDX42/DDX54/AQR/DDX27/DDX39B/DDX5/DHX15/BRIP1/DDX23/DDX60/DHX29/DHX32/SUPV3L1/UPF1	43
GO:0140272	exogenous protein binding	43/7081	77/18337	0.001582548	0.011199569	0.008201057	ITGB3/RPSA/EGFR/ICAM1/CD4/CD46/HSPA1B/TFRC/LDLR/LAMP1/ANPEP/CCR5/CD55/CD80/CD81/DAG1/EPHA2/IDE/ITGAV/NPC1/PVR/XPR1/AXL/BSG/CLDN1/CXCR4/HYAL2/NECTIN2/PLSCR1/SCARB2/SLC1A5/HTR2A/ITGA2/ITGB1/SIVA1/SLC20A2/EFNB2/HSPA1A/CXADR/F11R/ITGB5/NCAM1/CDK1	43
GO:0050681	androgen receptor binding	19/7081	28/18337	0.001632679	0.01148638	0.008411079	DAXX/RNF6/TCF21/TMF1/CALR/EP300/FOXP1/FOXP2/NSD1/PRKCB/SMARCA4/WIPI1/SNW1/TGFB1I1/ZBTB7A/DDX5/PARK7/TRIM68/KDM3A	19
GO:0031072	heat shock protein binding	64/7081	123/18337	0.001662749	0.011629523	0.008515898	APAF1/BCOR/CSNK2A1/HSF1/AHR/DAXX/FKBP5/HSPA8/BAG2/DNAJC7/HSPA13/HSPA1B/IQCG/CREB1/ZFP36/BAG4/DNAJA2/DNAJA3/ERN1/FKBP4/HDAC2/HSPA14/HTT/MAPT/NUP62/PTGES3/SACS/TPR/TSC1/SLC12A2/DNAJA1/DNAJB1/FGF1/HIF1A/AHSA2P/CHORDC1/EIF2AK3/FICD/HSP90AB1/HSPA5/IRAK1/NR3C1/STUB1/BAG5/NOD2/BAX/DNAJA4/DNAJB14/DNAJC10/HDAC6/METTL21A/PRKN/DNAJB9/GPR37/HSPA1A/HSPA2/ARNTL/DNAJB6/DNAJC2/LIMK1/SNCA/AHSA1/HSPA9/STIP1	64
GO:0046965	retinoid X receptor binding	13/7081	17/18337	0.001720009	0.011960063	0.008757941	HMGA1/RARB/NCOR2/PPARG/NCOA6/NR4A2/NSD1/RARG/VDR/NCOA1/NRIP1/TACC1/NR1H2	13
GO:0031369	translation initiation factor binding	21/7081	32/18337	0.001785628	0.012344575	0.009039506	EIF3C/LARP1/POLR2D/DDX3X/EIF4EBP2/EIF5/FMR1/OTX2/RPS24/EIF3F/EIF4EBP1/EIF4G1/LIN28A/TRIM32/EIF3B/POLR2G/TBL2/ZPR1/GCH1/EIF2B4/EIF2S2	21
GO:0001784	phosphotyrosine residue binding	27/7081	44/18337	0.001852099	0.012730518	0.009322119	VAV2/CBL/CRK/PIK3R1/PTPN3/RASA1/YES1/MAPK1/ABL2/SHC1/GRB2/ABL1/CRKL/PFN1/PLCG2/PTPN6/SH2D3C/SHE/SOCS3/BCAR3/SH2D3A/CBLB/LDLRAP1/MAPK3/PIK3R3/PTPN11/SH3BP2	27
GO:1901981	phosphatidylinositol phosphate binding	85/7081	171/18337	0.001978183	0.013453398	0.009851458	GBF1/WIPI2/FERMT2/KRIT1/PLEKHA8/SESTD1/VPS36/ZFYVE16/ATG2B/LAPTM4B/RNF34/OSBPL8/SNX19/ANKFY1/ASAP1/CERT1/FCHO2/FLII/GSN/KCNJ2/MAPKAP1/MAPT/OGT/PARD3/PFN1/PHLDA3/PICALM/PLCB1/PLEKHA3/SLC9A1/SNX24/SVIL/SYT1/SYT7/WIPI1/ZFYVE26/HIP1/RAB35/TPCN1/VEPH1/ZFYVE1/ARHGAP32/DENND1B/IQGAP1/SNX13/SNX27/GAP43/GOLPH3L/PLA2G4A/PLEKHB2/AMER2/ARAP2/ARFIP1/CLVS2/GOLPH3/GSDMD/HIP1R/LDLRAP1/MARK1/MYO10/PFN2/PHLDA1/SNX…	85
GO:0016746	transferase activity, transferring acyl groups	121/7081	254/18337	0.001981923	0.013453398	0.009851458	CS/MCM3AP/NAA20/NAA30/NAT8L/NCOA3/HHAT/SRCAP/ACAT1/ATF2/CERS6/CLOCK/ELOVL4/ELOVL7/GPAM/KAT6A/LPGAT1/SPTLC3/TAF1/FASN/KAT2B/LCLAT1/LPCAT1/NAA50/PLA2G4C/SIRT1/SOAT1/GNPNAT1/KMT2C/PDHX/TMEM68/ACLY/ALAS1/CERS2/CREBBP/DLAT/EP300/EPC1/EPC2/GLUL/GPAT4/GTF2B/HMGCS1/KAT2A/KAT5/LIPT2/MBOAT2/MCAT/MEAF6/NAA15/NAA80/NMT1/OSGEPL1/PAFAH1B2/PAFAH2/PIGW/PRDX6/SAT1/SPHK1/SPTLC2/TGM2/ZDHHC12/ZDHHC21/ZDHHC23/ZDHHC3/…	121
GO:0016407	acetyltransferase activity	51/7081	95/18337	0.001991013	0.013453398	0.009851458	MCM3AP/NAA20/NAA30/NAT8L/NCOA3/SRCAP/ACAT1/ATF2/CLOCK/KAT6A/TAF1/FASN/KAT2B/LPCAT1/NAA50/GNPNAT1/CREBBP/DLAT/EP300/EPC1/EPC2/GTF2B/KAT2A/KAT5/MEAF6/NAA15/NAA80/PAFAH1B2/PAFAH2/SAT1/SPHK1/BRD1/NAA40/NCOA1/USP22/GTF3C4/HADHA/HAT1/HGSNAT/KAT7/NAA25/TADA2A/ACAA1/MSL3/NAA60/TAF9/BRCA2/DBT/BRPF3/IFNB1/KAT14	51
GO:0008179	adenylate cyclase binding	Oct-81	12/18337	0.002048239	0.013762324	0.010077674	AKAP12/CALM3/ADRB2/AKAP6/CALM1/CAP2/AKAP5/CAP1/CALM2/RAF1	10
GO:0002020	protease binding	67/7081	131/18337	0.002316803	0.015479866	0.011335371	CASP3/PTEN/TIMP3/BCL2/ITGB3/COL3A1/DVL3/SPATA2/DERL1/MALT1/RFFL/TNFAIP3/RIOK3/SERPINE1/PRNP/LCOR/LDLR/PINK1/PSAP/ADRM1/BDKRB2/CLTC/COL1A1/COL1A2/FADD/FN1/ITGA3/ITGAV/LONP2/LRP1/MAGEA3/NTRK2/OS9/RIPK2/SERPINB9/SUMO1/SYVN1/TIMP4/TP53/IL1R1/RNF139/STIM1/VWF/AMFR/BAG6/BCL10/CSTB/MARCHF6/RAD23A/PANX1/ATP9A/DERL2/F3/FURIN/ITGB1/KIT/PRKN/TIMP1/TIMP2/TTN/BRCA2/CDK5R1/PARK7/BIN1/GSK3B/SH3PXD2A/VCP	67
GO:1990381	ubiquitin-specific protease binding	15/7081	21/18337	0.002352001	0.015627738	0.011443653	PTEN/SPATA2/DERL1/LCOR/CLTC/SUMO1/SYVN1/AMFR/BAG6/MARCHF6/RAD23A/DERL2/PRKN/PARK7/VCP	15
GO:0019888	protein phosphatase regulator activity	47/7081	87/18337	0.002477555	0.01637103	0.011987939	PHACTR4/PPP1R15B/PHACTR2/SET/MGAT5/PPP2R5E/CALM3/ANKLE2/ARPP19/CABIN1/CALM1/ELFN1/PABIR1/PPP2R2A/PPP2R5A/PPP2R5C/PPP2R5D/PPP6R3/SHOC2/PPP2R1B/PPP1R11/PPP1R15A/PPP1R16B/PPP3R1/BOD1/BOD1L1/IGFBP3/PPP1R37/PPP1R3B/IGBP1/PPP1R14B/CALM2/LMTK2/PPP2R3A/PPP4R2/PPP6R1/URI1/PPP1R26/PPP2R3B/PPP1R10/PPP2R1A/PPP4R1/PTPA/RCAN1/RCAN2/DMPK/PPP6R2	47
GO:0008080	N-acetyltransferase activity	40/7081	72/18337	0.002579611	0.016951732	0.012413168	MCM3AP/NAA20/NAA30/NAT8L/NCOA3/SRCAP/ATF2/CLOCK/KAT6A/TAF1/KAT2B/NAA50/GNPNAT1/CREBBP/EP300/EPC1/EPC2/GTF2B/KAT2A/KAT5/MEAF6/NAA15/NAA80/SAT1/BRD1/NAA40/NCOA1/USP22/GTF3C4/HAT1/HGSNAT/KAT7/NAA25/TADA2A/MSL3/NAA60/TAF9/BRCA2/BRPF3/KAT14	40
GO:0008276	protein methyltransferase activity	46/7081	85/18337	0.002615515	0.01709375	0.012517162	KMT2D/NDUFAF7/EZH2/SETDB1/FBXO11/NSD2/NSD3/SETD1B/SETD2/SUZ12/CARM1/KMT2C/RBBP5/ARMT1/ASH1L/DOT1L/EHMT1/FAM98A/FBL/ICMT/KMT2A/KMT2B/KMT5B/KMT5C/MEN1/NSD1/PRMT1/SETD1A/SETD5/SETD7/SUV39H2/TRMT112/EZH1/PCMT1/NTMT1/EED/FAM98B/KMT5A/LCMT1/METTL21A/WDR82/CXXC1/EHMT2/PCMTD2/WDR5/PRMT5	46
GO:0008094	DNA-dependent ATPase activity	30/7081	51/18337	0.002701438	0.017559348	0.012858104	BPTF/SMARCAD1/ATRX/MSH2/TOP2A/MSH6/BLM/CHD6/CHTF18/RAD54B/RAD54L/RFC2/RFC5/SMARCA4/XRCC6/RFC1/SMARCA2/XRCC5/BTAF1/INO80/RBBP4/XRCC2/RFC3/ERCC6L/RAD51/RFC4/TTF2/FBH1/HLTF/SMARCA1	30
GO:0008266	poly(U) RNA binding	17/7081	25/18337	0.002780111	0.017876411	0.013090278	FMR1/RPS7/PABPC1/HNRNPH1/ATXN1/DIS3L2/PATL1/RBM11/RBMS1/RBMS2/PABPC1L/PABPC3/MSI1/KHDRBS1/PNPT1/SSB/PABPC4	17
GO:0034237	protein kinase A regulatory subunit binding	17/7081	25/18337	0.002780111	0.017876411	0.013090278	AKAP8/AKAP9/PRRC1/GSKIP/AKAP6/ARFGEF1/EZR/WASF2/RYR2/AKAP11/AKAP5/PRKACA/WASF1/PJA2/ARFGEF2/AKAP7/ACBD3	17
GO:0005545	1-phosphatidylinositol binding	Nov-81	14/18337	0.002803035	0.017927435	0.013127641	ZFYVE16/WDFY3/EEA1/EPB41/PICALM/ZFYVE1/SNX9/SNX10/SNAP91/WDFY1/ZFYVE9	11
GO:0046875	ephrin receptor binding	18/7081	27/18337	0.002924074	0.018600481	0.01362049	EPHA4/CBL/CRK/SIPA1L1/SHC1/GRB2/ABL1/EFNA1/EPHA7/FYN/LYN/SRC/ANKS1A/PIK3CG/ANKS1B/CDK5R1/EFNB2/PTPN1	18
GO:0060590	ATPase regulator activity	27/7081	45/18337	0.002939374	0.018600481	0.01362049	FNIP1/GRPEL2/TOR1AIP2/BAG2/ATP1B3/BAG4/DNAJA2/FNIP2/GRPEL1/HSPH1/PFN1/RAB4A/SIL1/TSC1/DNAJA1/DNAJB1/AHSA2P/ATP1B1/BAG5/DNAJC10/TOR1AIP1/DNAJB4/DNAJC19/NCAPH/DNAJB6/AHSA1/DNAJC1	27
GO:0016504	peptidase activator activity	26/7081	43/18337	0.003005412	0.018918275	0.013853199	APAF1/APP/PRSS22/BCL2L13/BEX3/PINK1/ADRM1/APH1A/CASP8AP2/CAV1/CLPX/CTSC/FN1/NOD1/PSMD14/PSME4/EBAG9/PSME3/RACK1/TANK/CARD8/NKX3-1/PCOLCE2/MAL/VCP/VSIR	26
GO:0030331	estrogen receptor binding	25/7081	41/18337	0.003061574	0.019170905	0.014038191	PARP1/LATS1/MED1/CTNNB1/LCOR/PPARG/ARRB1/CNOT1/NCOA6/NSD1/PCNA/PHB2/SRC/STRN/WIPI1/ESR1/ISL1/NCOA1/NRIP1/TACC1/DDX54/WBP2/NKX3-1/PPARGC1A/PPARGC1B	25
GO:0071889	14-3-3 protein binding	20/7081	31/18337	0.003095655	0.019244059	0.01409176	SIK1/ZFP36L1/NEK1/PRKCE/SRPK2/ARRB2/DDIT4/ZFP36/KSR1/FOXK1/IRS2/PI4KB/PPP1R12A/SYNPO2/RPTOR/RBM7/YWHAQ/TBC1D22A/TBC1D22B/AKT1	20
GO:0044390	ubiquitin-like protein conjugating enzyme binding	24/7081	39/18337	0.003105438	0.019244059	0.01409176	PPARA/ARIH1/TCERG1/RNF185/ZMYM2/UBA2/DCUN1D4/DCUN1D2/MARCHF7/RNF144B/RNF217/ARIH2/AUP1/RNF19A/DCUN1D3/MARCHF6/TRAF6/ANKIB1/PRKN/DCUN1D5/PARK7/GRIK2/RNF40/TOLLIP	24
GO:0030145	manganese ion binding	35/7081	62/18337	0.003269162	0.020154215	0.014758235	ARG2/SOD2/MGAT5/ABL2/DYRK2/ABL1/B4GALT1/DCP2/GALNT1/GALNT2/MGAT1/MGAT5B/NUDT16/PAPOLA/PIM1/XPNPEP1/XYLT2/GYG1/PRKACA/ME1/MRE11/PPM1A/XPNPEP3/LARGE1/MGAT2/PPM1B/EXTL2/FEN1/IMPA1/PRIMPOL/B4GALT7/ENDOU/GALNT3/NEK4/POMGNT1	35
GO:0005092	GDP-dissociation inhibitor activity	Dec-81	16/18337	0.003459139	0.021107809	0.015456519	SESN2/EIF5/ARHGDIA/CHML/GDI1/GPSM2/ARHGDIB/CCDC88A/CHM/SH3BP4/RANBP1/GDI2	12
GO:0015095	magnesium ion transmembrane transporter activity	Dec-81	16/18337	0.003459139	0.021107809	0.015456519	MRS2/CNNM2/CNNM4/NIPA1/NIPA2/NIPAL1/SLC41A1/ZDHHC13/ZDHHC17/MAGT1/MMGT1/TUSC3	12
GO:0016667	oxidoreductase activity, acting on a sulfur group of donors	33/7081	58/18337	0.003573449	0.021694647	0.01588624	ERO1A/PTGES2/SESN2/SUOX/GSR/PDIA6/PRDX3/P4HB/TXNL1/GLRX3/GLRX5/GSTO1/PCYOX1/PCYOX1L/PDIA3/QSOX2/SELENOT/TMX2/TXN/GSTO2/PGK1/SUMF1/TMX1/CCS/STAB1/DNAJC10/ERO1B/TMX3/TXNDC12/PDIA5/TXN2/CHCHD4/SQOR	33
GO:0004527	exonuclease activity	44/7081	82/18337	0.00396214	0.023932925	0.017525254	PDE12/PLD3/RAD9A/PAN3/CNOT6/DIS3L/APEX1/AEN/ANGEL2/CNOT1/CNOT7/DCP2/DIS3L2/EXO1/EXOSC10/POLQ/REXO1/TRIR/XRN1/APLF/EXD3/ISG20L2/TDP1/CNOT6L/DDX1/DXO/ENPP2/MRE11/NOCT/DCLRE1B/EXOSC2/APEX2/DIS3/EXOSC3/PNPT1/RAD1/FEN1/PARN/REXO5/CNOT2/ENPP1/ERI3/ERI1/EXO5	44
GO:0140104	molecular carrier activity	37/7081	67/18337	0.004205808	0.025277117	0.018509559	IPO9/KPNA5/KPNA6/SNUPN/TNPO1/IPO5/KPNA1/RAN/EIF4ENIF1/EMC1/EMC4/FXN/IPO4/KPNA2/NUP214/OXA1L/TNPO3/URM1/XPO1/XPO6/XPO7/EMC10/TMCO6/XPO4/CSE1L/IPO11/KPNA4/SCO1/IPCEF1/KPNB1/TNPO2/EMC2/MMGT1/NDUFAB1/EMC7/PARK7/KPNA3	37
GO:0001102	RNA polymerase II activating transcription factor binding	28/7081	48/18337	0.004366349	0.026110765	0.019120011	ATF2/GTF2I/CTNNB1/FOS/HEY2/HIPK2/CREB1/NFE2L2/CREBBP/EP300/ID2/LDB1/LDB2/NCOR1/RB1/RBL2/SIN3A/TP53BP1/FIZ1/ISL1/SMAD3/PITX2/PRRX1/BHLHE40/JUN/LMO2/IFI27/TBX3	28
GO:0017166	vinculin binding	Sep-81	11/18337	0.004472982	0.026353135	0.01929749	DMD/UTRN/CTNNA1/DAG1/PXN/SYNM/TLN1/SORBS3/CORO2B	9
GO:0043422	protein kinase B binding	Sep-81	11/18337	0.004472982	0.026353135	0.01929749	APPL1/ARRB2/PINK1/RARA/BCL10/CCDC88A/TRAF6/SRSF5/ANKRD2	9
GO:0048407	platelet-derived growth factor binding	Sep-81	11/18337	0.004472982	0.026353135	0.01929749	PDGFB/COL3A1/COL4A1/COL1A1/COL1A2/PDGFA/COL5A1/PDGFRA/PDGFRB	9
GO:0005158	insulin receptor binding	15/7081	22/18337	0.004759736	0.027768996	0.020334276	IGF1R/IGF2/SNX2/PHIP/PIK3R1/PDPK1/SNX4/SHC1/IRS2/SRC/CCDC88A/IRS4/PTPN11/ENPP1/PTPN1	15
GO:0070412	R-SMAD binding	15/7081	22/18337	0.004759736	0.027768996	0.020334276	PARP1/SMAD6/TRIM33/ANKRD1/FOS/DROSHA/MEN1/SMAD2/SMAD3/JUN/PPM1A/DDX5/LDLRAD4/SMAD4/SMURF1	15
GO:0015036	disulfide oxidoreductase activity	24/7081	40/18337	0.004944784	0.028708551	0.02102228	ERO1A/PTGES2/GSR/PDIA6/P4HB/TXNL1/GLRX3/GLRX5/GSTO1/PDIA3/SELENOT/TMX2/TXN/GSTO2/PGK1/TMX1/CCS/STAB1/DNAJC10/ERO1B/TXNDC12/PDIA5/TXN2/CHCHD4	24
GO:0008327	methyl-CpG binding	16/7081	24/18337	0.004996686	0.028869741	0.021140314	CDX2/TET1/ZBTB38/ZBTB4/CHTOP/CXXC5/MBD2/PRMT1/TET3/UHRF1/WDR77/ZBTB21/MBD1/MBD3/ZBTB33/PRMT5	16
GO:0043425	bHLH transcription factor binding	17/7081	26/18337	0.005155618	0.029248394	0.021417588	USF2/HAND1/SP1/KLF5/MAP3K10/SIRT1/TCF21/TWIST1/CREBBP/ISL1/SMAD3/PSMD9/SOX9/BHLHE40/FHL2/LMO2/TCF12	17
GO:0042162	telomeric DNA binding	22/7081	36/18337	0.005160043	0.029248394	0.021417588	PURA/APEX1/HNRNPA2B1/BLM/SMG1/SMG5/SMG7/TERF2/TP53BP1/UPF2/XRCC6/NCL/XRCC5/RPA1/RPA2/CTC1/HNRNPD/TERT/ZBTB48/PIF1/HNRNPA1/UPF1	22
GO:0044183	protein folding chaperone	22/7081	36/18337	0.005160043	0.029248394	0.021417588	HSPA8/HSPA13/HSPA1B/CALR/CCT3/CCT8/CD74/FKBP8/HSP90AA1/HSPA14/DFFA/DNAJB1/CCT5/HSP90AB1/HSPA5/RIC3/CCT6A/CCT7/TCP1/HSPA1A/HSPA2/HSPA9	22
GO:0061631	ubiquitin conjugating enzyme activity	22/7081	36/18337	0.005160043	0.029248394	0.021417588	CDC34/TAF1/UBE2D1/BIRC6/UBE2B/UBE2D3/UBE2G2/UBE2J1/UBE2K/UBE2O/UBE2Q1/UBE2T/UBE2W/UBE2D4/UBE2R2/UBE2N/UBE2C/UBE2D2/UBE2Z/UBE2G1/UBE2QL1/UBE2Q2	22
GO:0097718	disordered domain specific binding	21/7081	34/18337	0.005234492	0.029530435	0.021624117	NCOA3/CALM3/CALM1/CLTC/EZR/FKBP8/FN1/FYN/HSP90AA1/MDM2/NUMA1/RB1/RRM1/TP53/SMAD2/GAPDH/HSP90AB1/BCL2L2/CALM2/HSPA1A/HSPA2	21
GO:0030515	snoRNA binding	20/7081	32/18337	0.005279032	0.029545178	0.021634913	NOLC1/TSR1/IMP4/NOP10/NUDT16/NUDT4/NUDT5/PRKDC/SNU13/UTP25/WDR3/UTP6/DDX21/IMP3/NOP14/XRCC5/DKC1/NOP56/NUFIP1/BYSL	20
GO:0030332	cyclin binding	19/7081	30/18337	0.005286512	0.029545178	0.021634913	CDKN1B/CDK6/CDKN1A/CDK12/CDK13/CDK2/CDK4/HDAC3/RACK1/XRCC6/CUL3/FBXO31/PTCH1/RBM4/CDK14/FBXW7/CDK1/CRABP2/MDFIC	19
GO:0043175	RNA polymerase core enzyme binding	32/7081	57/18337	0.005389276	0.029979416	0.02195289	AGO1/AGO2/NCOA3/PCIF1/MAF1/RPRD2/ZNF326/RPRD1A/HNRNPU/BRD4/DHX9/GTF2B/RTRAF/SCAF1/SCAF4/SPTY2D1/SUPT4H1/WAC/WDR43/PCF11/CTR9/RPRD1B/SCAF8/CCAR2/CDC73/ERBB2/RRN3/RTF1/UVSSA/URI1/ELP2/RPAP2	32
GO:0017017	MAP kinase tyrosine/serine/threonine phosphatase activity	Oct-81	13/18337	0.005791275	0.031918731	0.023372984	DUSP1/DUSP7/DUSP10/DUSP8/DUSP6/DUSP18/DUSP2/DUSP4/DUSP5/DUSP16	10
GO:0140035	ubiquitination-like modification-dependent protein binding	Oct-81	13/18337	0.005791275	0.031918731	0.023372984	DAXX/ANKRD13A/ANKRD13B/IDE/TP53BP1/USP15/ANKRD13D/FAAP20/DNAJC2/PML	10
GO:0019843	rRNA binding	35/7081	64/18337	0.006500483	0.035663199	0.026114929	EEF2/RPL9/TST/NOL12/FASTKD5/GTF3A/KDM2B/MDM2/NGRN/RPF1/RPL8/RPS13/RPS14/RPS4X/RRS1/UTP25/RPL3/RPS4Y1/SBDS/DDX28/MRPS7/DDX21/ERAL1/IMP3/MRPL16/RNASEL/RPS9/RPLP0/ANG/MRPS27/RPL23/RPL23A/ERI1/UTP23/RPL37	35
GO:0000900	translation repressor activity, mRNA regulatory element binding	Nov-81	15/18337	0.006839189	0.037012082	0.027102669	SHMT2/CELF1/CPEB3/PURA/CPEB4/PAIP2/CPEB2/DHFR/TYMS/PAIP2B/CELF4	11
GO:0033549	MAP kinase phosphatase activity	Nov-81	15/18337	0.006839189	0.037012082	0.027102669	DUSP1/DUSP7/DUSP10/DUSP8/DUSP6/DUSP18/DUSP2/DUSP3/DUSP4/DUSP5/DUSP16	11
GO:0048185	activin binding	Nov-81	15/18337	0.006839189	0.037012082	0.027102669	TGFBR1/TGFBR2/TGFBR3/ACVR1B/SMAD7/FKBP1A/ACVR2B/ACVR2A/ACVR1/FST/SMURF1	11
GO:0051082	unfolded protein binding	60/7081	120/18337	0.007158446	0.038565321	0.028240052	RP2/GRPEL2/TOMM20/UGGT1/HSPA8/HSP90B1/HSPA13/HSPA1B/CALR/CCT3/CCT8/CLPX/DNAJA2/DNAJA3/DNAJB11/ERN1/GRPEL1/HEATR3/HSP90AA1/HSPA14/NAP1L4/PTGES3/SERPINH1/SIL1/SRSF10/SYVN1/TAPBP/TOR1A/DNAJA1/DNAJB1/NACA/CCT5/CLU/HSP90AB1/HSPA5/MDN1/PPIA/TTC1/CANX/CHAF1A/CHAF1B/SCAP/AFG3L2/CCT6A/CCT7/DNAJA4/ERO1B/LMAN1/PFDN6/TCP1/VBP1/DNAJB4/DNAJB5/HSPA1A/HSPA2/DNAJB6/ERLEC1/HSPD1/TUBB4B/HSPA9	60
GO:0000400	four-way junction DNA binding	Dec-81	17/18337	0.007633052	0.040394379	0.029579408	HMGB3/MSH2/HMGB2/MSH6/ABL1/BLM/FANCM/MEN1/YY1/HMGB1/XRCC2/GEN1	12
GO:0023026	MHC class II protein complex binding	Dec-81	17/18337	0.007633052	0.040394379	0.029579408	HSPA8/CD4/CD74/CD81/HSP90AA1/PKM/YWHAE/ANXA11/ATP1B1/HSP90AB1/HLA-DRA/HLA-DRB1	12
GO:0070064	proline-rich region binding	Dec-81	17/18337	0.007633052	0.040394379	0.029579408	CCND1/ABL1/CSK/GAREM1/PFN1/YAP1/NEDD4/ABI2/GIGYF2/CYLD/ITSN1/WBP4	12
GO:0140312	cargo adaptor activity	Dec-81	17/18337	0.007633052	0.040394379	0.029579408	AP1G1/AP1M1/AP2A1/AP2S1/ARRB1/AP2B1/HIP1/HIP1R/LDLRAP1/AP4E1/STON2/AP2M1	12
GO:0030544	Hsp70 protein binding	23/7081	39/18337	0.007873978	0.041485805	0.030378621	IQCG/CREB1/DNAJA3/ERN1/NUP62/SACS/TSC1/DNAJA1/DNAJB1/FGF1/FICD/STUB1/NOD2/BAX/DNAJB14/DNAJC10/METTL21A/PRKN/DNAJB9/GPR37/DNAJC2/SNCA/STIP1	23
GO:0005109	frizzled binding	22/7081	37/18337	0.008131273	0.042467261	0.031097308	DVL3/WNT5A/CCDC88C/WNT16/WNT2/WNT3A/RNF43/WNT1/WNT9A/ZNRF3/BAMBI/CTHRC1/FZD1/LRP6/DVL1/SFRP1/DVL2/FZD7/WNT3/SDCBP/WNT9B/WNT10A	22
GO:0016896	exoribonuclease activity, producing 5'-phosphomonoesters	22/7081	37/18337	0.008131273	0.042467261	0.031097308	PDE12/PAN3/CNOT6/DIS3L/ANGEL2/CNOT1/CNOT7/DCP2/DIS3L2/EXOSC10/XRN1/ISG20L2/CNOT6L/NOCT/EXOSC2/DIS3/EXOSC3/PNPT1/PARN/CNOT2/ERI3/ERI1	22
GO:0017116	single-stranded DNA helicase activity	13/7081	19/18337	0.008205547	0.042668845	0.031244921	DNA2/CHTF18/DHX9/MCM6/MCM7/POLQ/RFC2/RFC5/HELB/RFC3/PIF1/RAD51/RFC4	13
GO:0001103	RNA polymerase II repressing transcription factor binding	21/7081	35/18337	0.008369231	0.043331604	0.031730237	PPARA/STAT3/GATA6/SP1/TCERG1/GTF2A1/MIER3/PPARG/HDAC2/RBPJ/SIN3A/TCF7L2/BBS2/PPARD/HDAC1/BBS7/MTA1/TTC8/CHD4/TBP/MIER1	21
GO:0005154	epidermal growth factor receptor binding	20/7081	33/18337	0.008580343	0.044043306	0.032251391	SOCS5/CNOT9/SNX2/VAV2/CBL/SNX4/SHC1/GRB2/ARF4/ATXN2/TNK2/VAV3/FER/HIP1/CCDC88A/PLSCR1/EREG/BTC/HBEGF/TGFA	20
GO:0031624	ubiquitin conjugating enzyme binding	20/7081	33/18337	0.008580343	0.044043306	0.032251391	PPARA/ARIH1/ZMYM2/DCUN1D4/DCUN1D2/MARCHF7/RNF144B/RNF217/ARIH2/AUP1/RNF19A/DCUN1D3/MARCHF6/TRAF6/ANKIB1/PRKN/DCUN1D5/GRIK2/RNF40/TOLLIP	20
GO:0003688	DNA replication origin binding	15/7081	23/18337	0.008826495	0.044638763	0.032687424	ORC4/DHX9/MCM3/MCM6/MCM7/ORC1/ORC2/MCM4/CDC45/CDC6/KAT7/MCM10/MCM9/HSPD1/ORC5	15
GO:0019838	growth factor binding	67/7081	137/18337	0.008865341	0.044638763	0.032687424	TGFBR1/BMPR2/TGFBR2/TGFBR3/ACVR1B/DUSP1/IGF1R/IL6R/ITGB3/PDGFB/RHBDF2/THBS1/COL3A1/COL4A1/EGFR/GLG1/LIFR/NRP1/SORT1/ACVR2B/SHC1/ACVR1C/API5/COL1A1/COL1A2/FGFR1/FGFRL1/INSR/ITGAV/NTRK2/PCSK6/PXDN/TEK/ACVR2A/HYAL2/IGFBP4/IL1R1/PDGFA/ERBB2/HAX1/IGFBP3/IGFBP5/IL6ST/COL5A1/LTBP1/LTBP4/RPS19/TGFB3/CCN1/CCN2/CEP57/CRIM1/FLT1/FURIN/IGFBP7/IL2RB/PDGFRA/S100A13/LTBP3/ACVR1/IGF2R/IGFBP2/NRDC/NRP2/PDGFRB/TWS…	67
GO:0032452	histone demethylase activity	18/7081	29/18337	0.008882965	0.044638763	0.032687424	KDM6B/KDM5A/FBXL19/JMJD1C/KDM2A/KDM2B/KDM3B/KDM5C/KDM6A/PHF8/RIOX1/UTY/JARID2/KDM5B/KDM4B/KDM1B/KDM4D/KDM3A	18
GO:0046966	thyroid hormone receptor binding	18/7081	29/18337	0.008882965	0.044638763	0.032687424	NCOA3/MED1/MED12/MED13/GTF2B/JMJD1C/NCOA6/NCOR1/NSD1/TRIP12/THRAP3/BRD8/HMGN3/TACC1/TAF7/ZNHIT3/MED30/OASL	18
GO:0140457	protein demethylase activity	18/7081	29/18337	0.008882965	0.044638763	0.032687424	KDM6B/KDM5A/FBXL19/JMJD1C/KDM2A/KDM2B/KDM3B/KDM5C/KDM6A/PHF8/RIOX1/UTY/JARID2/KDM5B/KDM4B/KDM1B/KDM4D/KDM3A	18
GO:0004709	MAP kinase kinase kinase activity	16/7081	25/18337	0.008937264	0.044723715	0.032749631	MAP3K1/EGFR/MAP3K2/MAP3K7/MAP3K10/MAP3K3/MAP3K21/MAP3K9/RIPK2/TAOK2/MAP3K4/MAP3K13/MAP3K20/MAP3K5/MAP3K8/RAF1	16
GO:0016758	transferase activity, transferring hexosyl groups	94/7081	200/18337	0.009246441	0.046078095	0.033741397	C1GALT1/FUT10/TMTC3/B3GALNT1/B3GNT5/MGAT4A/MTAP/PLOD3/UGGT1/EXTL3/GCNT1/LFNG/MGAT5/UGT3A1/ALG9/UGCG/B4GALNT3/AGL/ALG3/ALG8/B4GALT1/B4GALT3/B4GALT5/B4GALT6/B4GAT1/CHPF2/EOGT/FUT11/GALNT1/GALNT17/GALNT2/GBE1/GCNT2/HAS2/MGAT1/MGAT5B/OGT/OSTC/PIGM/PIGP/POMT2/PYGB/RPN2/FUT9/PIGC/B3GALNT2/B4GALT4/GYG1/MFNG/POMGNT2/RPN1/STT3B/ALG11/COLGALT1/GALNT7/POFUT1/POMT1/UGT8/CSGALNACT1/FUT1/PYGL/SDF2L1/STT3A/ALG1…	94
GO:0004713	protein tyrosine kinase activity	66/7081	135/18337	0.009419645	0.046746452	0.034230812	HIPK3/BAZ1B/EPHA4/IGF1R/MAP2K7/DDR2/EGFR/MAP2K3/NEK1/PTK2/TESK2/WEE1/YES1/EPHA5/HIPK2/MAP2K1/NRP1/PRKCD/ABL2/MET/RET/DYRK2/ABL1/CSK/DYRK3/EPHA2/EPHA7/FGFR1/FGFRL1/FYN/INSR/JAK1/LYN/MAP2K4/MELK/NTRK2/RIPK2/SCYL1/SRC/TEK/TIE1/TNK2/TYK2/AATK/AXL/CLK1/FER/FRK/ERBB2/CRIM1/FLT1/HIPK1/KIT/MERTK/PDGFRA/PEAK1/TTN/CLK4/DYRK1A/TTK/CLK2/EPHA3/IGF2R/NRP2/PDGFRB/EPHB2	66
GO:0017002	activin-activated receptor activity	Aug-81	10/18337	0.009613177	0.04750975	0.034789749	TGFBR1/BMPR2/TGFBR2/ACVR1B/ACVR2B/ACVR1C/ACVR2A/ACVR1	8
GO:0035064	methylated histone binding	38/7081	72/18337	0.010071656	0.049367626	0.036150207	BPTF/CBX5/CHD1/ATRX/CBX4/FMR1/SPIN1/SUZ12/TAF1/MTF2/KDM5A/MSH6/RBBP5/ZMYND11/KMT2E/CBX2/CHD5/DPF2/MORC3/PHF1/PHF19/PHF8/PYGO1/TP53BP1/UHRF1/ZMYND8/ING1/TTLL12/PWP1/MSL3/PHF13/TAF7/GLYR1/CXXC1/MBTD1/NCAPD3/WDR5/ING3	38
GO:0140034	methylation-dependent protein binding	38/7081	72/18337	0.010071656	0.049367626	0.036150207	BPTF/CBX5/CHD1/ATRX/CBX4/FMR1/SPIN1/SUZ12/TAF1/MTF2/KDM5A/MSH6/RBBP5/ZMYND11/KMT2E/CBX2/CHD5/DPF2/MORC3/PHF1/PHF19/PHF8/PYGO1/TP53BP1/UHRF1/ZMYND8/ING1/TTLL12/PWP1/MSL3/PHF13/TAF7/GLYR1/CXXC1/MBTD1/NCAPD3/WDR5/ING3	38
