# Supplementary material for: Circulating miRNA Expression Profiles and Machine Learning Models in Association with Response to Irinotecan-Based Treatment in Metastatic Colorectal Cancer
Source: Int J Mol Sci. 2022 Dec 20;24(1):46. doi: 10.3390/ijms24010046 (PMC9820223; doi:10.3390/ijms24010046)
Supplement: Supplementary file 1 [file ijms-24-00046-s001.zip › go_enrich_up.csv]

ID	Description	GeneRatio	BgRatio	pvalue	p.adjust	qvalue	geneID	Count
GO:0045296	cadherin binding	252/8980	332/18337	3.87507524396952e-24	4.68109089471518e-21	3.39375010840278e-21	EIF4G2/ATXN2L/EFHD2/LARP1/MYH9/RDX/UBAP2/YWHAZ/BMPR2/CD2AP/CDH1/CDK5R1/DAB2IP/DDX3X/DDX6/DOCK9/ENO1/GOLGA3/HCFC1/HSPA8/KIF5B/MAPRE1/PSMB6/PTPRJ/RARS1/CAPZA1/EIF2A/FASN/GAPVD1/IDH1/PICALM/RAB10/SNX2/TWF1/PAICS/CD46/CHMP2B/CTNNB1/EPS15/H3C4/RAN/SEPTIN2/ANXA2/ARFIP2/ARGLU1/CDH13/CDH2/CDH6/CKAP5/CLINT1/CORO1B/CTNNA1/DBN1/DIAPH3/DNAJB1/EEF2/EGFR/EHD1/EIF3E/EXOC3/FLNA/FLNB/FMNL2/JUP/LRRC59/PACSIN2/PAK2…	252
GO:0031625	ubiquitin protein ligase binding	222/8980	293/18337	3.02456978059291e-21	1.82684014747812e-18	1.32444318813332e-18	BCL2/NLK/IKBKE/SMAD2/ARIH1/CDKN1A/YOD1/YWHAZ/AURKA/AXIN1/CUL5/DBT/FBXW7/FZD6/GABARAPL2/GSK3B/HSPA8/MDM2/MOAP1/PA2G4/PCBP2/RFFL/SKI/SMAD7/ANKRA2/BECN1/CUL2/ERLIN1/HSP90AA1/JAK1/PRKAR1A/RPA2/TANK/ACTG1/BRCA1/CRK/TP53/ARRB2/BAG2/HSPA1B/LAPTM4B/RNF34/TSG101/TUBB/UCHL1/APC/BAG5/CCT2/CUL4B/DET1/EGFR/EIF4E2/GABARAPL1/HIF1A/JUN/PRKAR2A/RRAGA/SMAD3/SMAD5/TMBIM6/UBE2G1/UBE2J1/UBE2J2/UBXN1/CUL3/SPART/TRIM37…	222
GO:0044389	ubiquitin-like protein ligase binding	233/8980	312/18337	8.27880597893867e-21	3.3335992075193e-18	2.41683037700946e-18	BCL2/NLK/CEBPB/IKBKE/SMAD2/ARIH1/CDKN1A/YOD1/YWHAZ/AURKA/AXIN1/CUL5/DBT/FBXW7/FZD6/GABARAPL2/GSK3B/HSPA8/MDM2/MOAP1/PA2G4/PCBP2/RFFL/SKI/SMAD7/ANKRA2/BECN1/CUL2/ERLIN1/HSP90AA1/JAK1/PRKAR1A/RPA2/TANK/ACTG1/BRCA1/CRK/TP53/ARRB2/BAG2/HSPA1B/LAPTM4B/RNF34/TSG101/TUBB/UCHL1/APC/BAG5/CCT2/CDK5RAP3/CUL4B/DDRGK1/DET1/EGFR/EIF4E2/GABARAPL1/HIF1A/JUN/PRKAR2A/RRAGA/SMAD3/SMAD5/STAT1/TMBIM6/UBE2G1/UBE2J1/UB…	233
GO:0003712	transcription coregulator activity	331/8980	480/18337	2.25114508933485e-19	6.79845816979123e-17	4.9288229324384e-17	CCND1/ABT1/ARID3A/BCOR/HMGA2/KMT2D/NCOA3/SMARCC1/ARID1B/ATF7IP/BTG2/CCAR1/DDX17/DYRK1A/EID2B/EP300/FGF2/HCFC1/KAT2A/KAT2B/LCOR/MED19/NAB1/NUCKS1/PA2G4/PAWR/PER2/RBFOX2/RNF4/SERTAD2/SMARCD2/TMF1/TOB1/BCL9/C1QBP/CREG1/HNRNPU/KDM3A/MIER3/MTA1/MTDH/NCOR2/NOTCH1/PPARGC1B/SETD3/SIAH2/TBL1XR1/ZXDB/BRCA1/CNOT6/CTBP1/DPF2/NCOA6/ZMYND11/ANKRD1/CARM1/CBX4/CTNNB1/MIDEAS/HIPK2/HMGB2/KDM5A/MAP3K10/RCOR1/RLIM/R…	331
GO:0140297	DNA-binding transcription factor binding	264/8980	376/18337	2.77090130671691e-17	6.69449755702806e-15	4.85345239408099e-15	KLF4/BCL2/GATA6/CEBPB/SMAD2/SPI1/AKAP8/CBX5/HAND1/HDAC2/MEF2D/MYC/NCOA3/SP1/ACTB/CNOT1/DDX5/EP300/GABPA/GSK3B/GTF2A1/HCFC1/LCOR/PITX1/RBPJ/SIK1/SKI/TMF1/ZNF503/ZNF703/KDM3A/MIER3/MTA1/MTDH/NCOR2/NFYB/PPARGC1B/RARB/SETD3/CDKN2A/CREB1/CTBP1/NCOA6/NR4A3/PPARA/RARG/TP53/ANKRD1/BAZ2A/CTNNB1/FOS/HEY2/HIPK2/MAP3K10/NOTCH2/SIRT1/STAT3/TCF21/TWIST1/BUD31/CDK5RAP3/DDRGK1/GABARAPL1/HIF1A/JUN/JUP/KDM1A/LRIF1…	264
GO:0019787	ubiquitin-like protein transferase activity	303/8980	452/18337	3.21233697412852e-15	6.46750510791209e-13	4.68888484644725e-13	UBE2I/AREL1/ARIH1/BCOR/FBXW2/NHLRC3/RNFT1/TRIM71/ANKIB1/CUL5/DTL/GID4/HECTD1/HERC1/KLHL42/MDM2/MKRN2/MYLIP/RFFL/RNF103/RNF4/RSPRY1/TRIM36/UBE2Z/UBR1/ZNF598/CUL2/MARCHF6/MIB1/MKRN3/NEDD4/RNF122/RNF138/RNF220/SIAH2/TRIM23/UBE2D2/UBE2D3/UBE3C/ZNRF1/BRCA1/TRIM2/XIAP/ATG10/CBX4/DCST1/FBXO11/HERC3/RLIM/RNF187/RNF2/RNF34/HUWE1/ATG3/CUL4B/DDB2/HERC4/LTN1/MEX3C/PELI1/RING1/RNF123/SEL1L/TRIM24/TRIM32/UBA3/…	303
GO:0051020	GTPase binding	165/8980	222/18337	8.1900441293971e-15	1.4133676154731e-12	1.02467920536216e-12	DVL3/GGA3/GOLGA4/CCDC186/CLTA/ENO1/EVI5/EXOC5/MYO1C/MYO5A/NSF/RASA1/BECN1/HSP90AA1/LCP1/PICALM/RASGRP3/SIKE1/STRIP1/RALBP1/RGP1/USP6NL/EPS8/IPO5/KIF3B/PPP1R9A/ULK1/AIMP1/ANKFY1/AP1G1/ARFIP2/DENND1B/EHD1/EPRS1/EXOC2/FLNA/IPO8/KIF3A/NCKAP1/PAK2/RAB34/SH3BP4/STRN3/YBX3/ARHGAP1/PPP6R1/RRAGD/AP3M1/ARHGEF2/ATG16L1/CHM/CHML/CORO1C/DOCK7/ERC1/ERRFI1/EXOC4/FGD6/GGA2/GNB1/IARS1/GARRE1/MAPKAP1/MTSS2/MYCBP2/…	165
GO:0004842	ubiquitin-protein transferase activity	286/8980	429/18337	5.50888393992228e-14	7.89530601890149e-12	5.72402806528933e-12	AREL1/ARIH1/BCOR/FBXW2/NHLRC3/RNFT1/TRIM71/ANKIB1/CUL5/DTL/GID4/HECTD1/HERC1/KLHL42/MDM2/MKRN2/MYLIP/RFFL/RNF103/RNF4/RSPRY1/TRIM36/UBE2Z/UBR1/ZNF598/CUL2/MARCHF6/MIB1/MKRN3/NEDD4/RNF122/RNF138/RNF220/SIAH2/TRIM23/UBE2D2/UBE2D3/UBE3C/ZNRF1/BRCA1/TRIM2/XIAP/DCST1/FBXO11/HERC3/RLIM/RNF187/RNF2/RNF34/HUWE1/CUL4B/DDB2/HERC4/LTN1/MEX3C/PELI1/RING1/RNF123/SEL1L/TRIM24/TRIM32/UBE2G1/UBE2H/UBE2J1/UBE2J2/…	286
GO:0061629	RNA polymerase II-specific DNA-binding transcription factor binding	193/8980	271/18337	5.88226441805574e-14	7.89530601890149e-12	5.72402806528933e-12	KLF4/GATA6/CEBPB/SPI1/AKAP8/HDAC2/NCOA3/SP1/ACTB/CNOT1/DDX5/EP300/GSK3B/GTF2A1/LCOR/RBPJ/TMF1/KDM3A/MIER3/MTA1/MTDH/NCOR2/PPARGC1B/RARB/SETD3/CDKN2A/CREB1/NCOA6/NR4A3/PPARA/RARG/ANKRD1/BAZ2A/CTNNB1/FOS/HEY2/HIPK2/NOTCH2/SIRT1/STAT3/TCF21/BUD31/CDK5RAP3/DDRGK1/GABARAPL1/HIF1A/JUN/JUP/KDM1A/LRIF1/MAPK14/NKX3-1/SIN3A/SMAD3/SMARCA4/SMARCE1/STAT1/STRN/TRIM24/TRIM32/UBA3/PARP1/ZBTB7A/ARID1A/ARNT2/ASXL1…	193
GO:0003713	transcription coactivator activity	182/8980	258/18337	1.2332420976474e-12	1.48975645395805e-10	1.08006044762382e-10	ABT1/KMT2D/NCOA3/SMARCC1/ARID1B/CCAR1/DDX17/DYRK1A/EP300/FGF2/HCFC1/KAT2A/KAT2B/NUCKS1/PER2/RNF4/SERTAD2/SMARCD2/TMF1/BCL9/MTA1/MTDH/NOTCH1/PPARGC1B/SETD3/BRCA1/CNOT6/NCOA6/ANKRD1/CARM1/CTNNB1/HIPK2/HMGB2/KDM5A/SIRT1/TSG101/WNT3A/CNOT9/ZXDC/BUD31/CBFB/DR1/DRAP1/JADE1/JUP/KDM1A/SIN3A/SMARCA4/SMARCE1/TADA2B/TAF5L/TRIM24/TRIM32/WWC1/XPC/JMY/TRIM37/ARID1A/ARID5B/ARL2BP/ASXL1/ATXN7L3/BCL9L/BIRC2/BRD4/…	182
GO:0031267	small GTPase binding	140/8980	190/18337	2.68559583841571e-12	2.94927252073289e-10	2.13819687804964e-10	DVL3/GGA3/GOLGA4/CCDC186/EVI5/EXOC5/MYO1C/MYO5A/NSF/PICALM/RASGRP3/SIKE1/STRIP1/RALBP1/RGP1/USP6NL/EPS8/IPO5/KIF3B/ULK1/ANKFY1/AP1G1/ARFIP2/DENND1B/EHD1/EXOC2/FLNA/IPO8/KIF3A/NCKAP1/PAK2/RAB34/SH3BP4/STRN3/YBX3/ARHGAP1/PPP6R1/AP3M1/ARHGEF2/CHM/CHML/CORO1C/DOCK7/ERC1/ERRFI1/EXOC4/FGD6/GGA2/GARRE1/MAPKAP1/MTSS2/MYCBP2/MYO5B/MYO9B/PLCE1/RAB11FIP4/RAB3GAP2/RANBP2/RHOBTB3/RNF152/RNF41/RTKN/TNFAIP1/TNP…	140
GO:0004674	protein serine/threonine kinase activity	280/8980	430/18337	6.42209552438567e-12	6.46490949454824e-10	4.68700304937621e-10	NLK/IKBKE/DYRK2/MAPK6/STK4/TGFBR1/TGFBR3/ATM/AURKA/BMPR1A/BMPR2/CDK9/DSTYK/DYRK1A/FAM20C/GSK3B/HIPK1/HIPK3/MAP2K4/MAPK8/MAPK9/SIK1/SMG1/STK25/CAMK2D/CSNK1G1/TAOK1/MKNK2/NEK7/NUAK2/PIK3CA/CSNK1A1/GRK2/HIPK2/MAP2K1/MAP3K10/MAP3K3/MAP4K4/MAPK1/PRKCD/SRPK2/ULK1/AURKB/AAK1/CDC42BPB/CDK2/CDK4/CDK5/CSNK1A1L/CSNK1G2/EGFR/MAP3K14/MAPK14/MASTL/MYLK/OBSCN/PAK2/PKN2/PLK1/PRKCI/RIOK2/STK24/TRIO/WNK1/ACVR1/CDK…	280
GO:0032182	ubiquitin-like protein binding	81/8980	101/18337	8.57712148493983e-11	7.9701251952364e-09	5.77827131616999e-09	GGA3/RNFT1/SMARCAD1/TAB2/DDI2/FBXW7/MDM2/RAD23B/RNF4/DCUN1D1/HABP4/N4BP2/NEDD4/CBX4/TSG101/UBA2/UCHL1/DCUN1D2/NUP62/SMAD3/TRIM32/UBXN1/UBXN2B/VPS36/DCUN1D3/BIRC2/CASP8AP2/FAF2/ILRUN/MARCHF7/NPLOC4/RAE1/RNF111/SIMC1/SOBP/TAB3/TOP2A/TP53INP2/WDR48/ADRM1/AUP1/FAF1/NBR1/NSFL1C/TOM1L1/USP13/USP25/DCUN1D4/HERC2/MARK4/PLAA/RNF168/HSPB1/UBXN7/UCHL3/DNAAF10/BUB3/CKS2/HDAC6/PRKN/UBAP1/UBE2N/UBR5/USPL1/RAD2…	81
GO:0001882	nucleoside binding	250/8980	390/18337	8.57395340290457e-10	7.39809693622052e-08	5.36355581294482e-08	RHOA/MIEF1/RAB40C/TUBB4A/ARF1/DNAJC27/GNAQ/IRGQ/NRAS/RAB8B/RP2/SRPRA/TUBB2B/EEF1A1/GNA13/GNAI2/RAB10/RAC1/TRIM23/HHAT/ARF6/GNAI3/KRAS/NIN/RAB2B/RAN/RAP1B/SEPTIN2/TUBB/ARFIP2/ARL10/ARL15/ARL5A/ARL5B/ARL8B/ATL2/EEF1A2/EEF2/EHD1/EIF2B2/GNAS/GNL3L/NOLC1/POLR1B/RAB14/RAB23/RAB27B/RAB2A/RAB30/RAB34/RAB3B/RAB5C/RAB6A/RAB6C/RHEB/RRAGA/SEPTIN11/TGM2/RAB5B/RRAGD/TUBB4B/AGAP1/AGAP2/AK4/ARF4/ARL8A/ATL1/DRG2/…	250
GO:0005525	GTP binding	241/8980	376/18337	1.74496781284748e-09	1.40528074527983e-07	1.01881629493972e-07	RHOA/RAB40C/TUBB4A/ARF1/DNAJC27/GNAQ/IRGQ/NRAS/RAB8B/RP2/SRPRA/TUBB2B/EEF1A1/GNA13/GNAI2/RAB10/RAC1/TRIM23/HHAT/ARF6/GNAI3/KRAS/NIN/RAB2B/RAN/RAP1B/SEPTIN2/TUBB/ARFIP2/ARL10/ARL15/ARL5A/ARL5B/ARL8B/ATL2/EEF1A2/EEF2/EHD1/EIF2B2/GNAS/GNL3L/NOLC1/RAB14/RAB23/RAB27B/RAB2A/RAB30/RAB34/RAB3B/RAB5C/RAB6A/RAB6C/RHEB/RRAGA/SEPTIN11/TGM2/RAB5B/RRAGD/TUBB4B/AGAP1/AGAP2/AK4/ARF4/ARL8A/ATL1/DRG2/EFTUD2/EHD4/E…	241
GO:0001883	purine nucleoside binding	245/8980	384/18337	2.41079900241587e-09	1.71308540877551e-07	1.24197199381424e-07	RHOA/MIEF1/RAB40C/TUBB4A/ARF1/DNAJC27/GNAQ/IRGQ/NRAS/RAB8B/RP2/SRPRA/TUBB2B/EEF1A1/GNA13/GNAI2/RAB10/RAC1/TRIM23/HHAT/ARF6/GNAI3/KRAS/NIN/RAB2B/RAN/RAP1B/SEPTIN2/TUBB/ARFIP2/ARL10/ARL15/ARL5A/ARL5B/ARL8B/ATL2/EEF1A2/EEF2/EHD1/EIF2B2/GNAS/GNL3L/NOLC1/RAB14/RAB23/RAB27B/RAB2A/RAB30/RAB34/RAB3B/RAB5C/RAB6A/RAB6C/RHEB/RRAGA/SEPTIN11/TGM2/RAB5B/RRAGD/TUBB4B/AGAP1/AGAP2/AK4/ARF4/ARL8A/ATL1/DRG2/EFTUD2/…	245
GO:0032549	ribonucleoside binding	245/8980	384/18337	2.41079900241587e-09	1.71308540877551e-07	1.24197199381424e-07	RHOA/MIEF1/RAB40C/TUBB4A/ARF1/DNAJC27/GNAQ/IRGQ/NRAS/RAB8B/RP2/SRPRA/TUBB2B/EEF1A1/GNA13/GNAI2/RAB10/RAC1/TRIM23/HHAT/ARF6/GNAI3/KRAS/NIN/RAB2B/RAN/RAP1B/SEPTIN2/TUBB/ARFIP2/ARL10/ARL15/ARL5A/ARL5B/ARL8B/ATL2/EEF1A2/EEF2/EHD1/EIF2B2/GNAS/GNL3L/NOLC1/POLR1B/RAB14/RAB23/RAB27B/RAB2A/RAB30/RAB34/RAB3B/RAB5C/RAB6A/RAB6C/RHEB/RRAGA/SEPTIN11/TGM2/RAB5B/RRAGD/TUBB4B/AGAP1/AGAP2/AK4/ARF4/ARL8A/ATL1/DRG2/…	245
GO:0032550	purine ribonucleoside binding	243/8980	381/18337	2.93628861632762e-09	1.97057591584654e-07	1.42865036771028e-07	RHOA/MIEF1/RAB40C/TUBB4A/ARF1/DNAJC27/GNAQ/IRGQ/NRAS/RAB8B/RP2/SRPRA/TUBB2B/EEF1A1/GNA13/GNAI2/RAB10/RAC1/TRIM23/HHAT/ARF6/GNAI3/KRAS/NIN/RAB2B/RAN/RAP1B/SEPTIN2/TUBB/ARFIP2/ARL10/ARL15/ARL5A/ARL5B/ARL8B/ATL2/EEF1A2/EEF2/EHD1/EIF2B2/GNAS/GNL3L/NOLC1/RAB14/RAB23/RAB27B/RAB2A/RAB30/RAB34/RAB3B/RAB5C/RAB6A/RAB6C/RHEB/RRAGA/SEPTIN11/TGM2/RAB5B/RRAGD/TUBB4B/AGAP1/AGAP2/AK4/ARF4/ARL8A/ATL1/DRG2/EFTUD2/…	243
GO:0003714	transcription corepressor activity	126/8980	182/18337	2.15024011629306e-08	1.34223927276811e-06	9.73111776701871e-07	CCND1/BCOR/HMGA2/ATF7IP/BTG2/CCAR1/EID2B/LCOR/PA2G4/PAWR/RBFOX2/TOB1/C1QBP/CREG1/HNRNPU/MIER3/MTA1/NCOR2/SIAH2/TBL1XR1/CTBP1/DPF2/ZMYND11/ANKRD1/CBX4/MIDEAS/HIPK2/MAP3K10/RCOR1/RLIM/SIRT1/TSG101/KDM5B/DNAJB1/DR1/DRAP1/IRF2BP2/KMT5A/SIN3A/SMARCA4/SRSF2/TLE4/PHF12/CASP8AP2/CNOT7/GMNN/HSBP1/HSBP1L1/LIMD1/NCOR1/NPAT/NSD1/PIAS1/RB1/SIN3B/SPEN/TRIB3/TRIM28/YAP1/ZMYND8/ZNF451/CBFA2T2/CREBBP/EZH1/FHL2/HD…	126
GO:0106310	protein serine kinase activity	165/8980	249/18337	2.22225045160283e-08	1.34223927276811e-06	9.73111776701871e-07	STK4/ATM/AURKA/FAM20C/GSK3B/HIPK1/HIPK3/SIK1/SMG1/STK25/CSNK1G1/TAOK1/MKNK2/NEK7/NUAK2/PIK3CA/CSNK1A1/HIPK2/MAP4K4/PRKCD/SRPK2/ULK1/AURKB/AAK1/CDC42BPB/CDK5/CSNK1A1L/CSNK1G2/MASTL/OBSCN/PAK2/RIOK2/STK24/TRIO/WNK1/GAK/MAPKAPK5/PRKAA1/RPS6KA5/ULK3/ATR/BRAF/CSNK1D/CSNK1E/CSNK2A1/EIF2AK1/EIF2AK4/HASPIN/LATS1/MAP4K3/MARK2/MARK3/MAST1/MAST4/NEK9/NUAK1/OXSR1/PAK5/PIM1/PRKAA2/PRKDC/RIOK3/RIPK2/RPS6KA3/RP…	165
GO:0001228	DNA-binding transcription activator activity, RNA polymerase II-specific	274/8980	443/18337	2.37411234205366e-08	1.3656798615242e-06	9.90105999292555e-07	HOXD10/KLF4/PLAG1/BACH1/CEBPB/ETS1/FOXO3/MEIS1/SMAD2/SPI1/ELF4/HAND1/MDM4/MEF2D/MYC/NR6A1/ONECUT2/PBX2/PLAGL2/SP1/CDC5L/CREB3L2/E2F3/GABPA/MDM2/MTF1/PAX9/PITX1/RBPJ/SMARCD2/SOX4/ZNF224/ZNF24/ZNF267/ZNF721/FOXA1/KLF10/MLXIP/MYBL2/NFAT5/NFYB/RFX6/CREB1/GATA3/HOXB3/MYF5/NR4A3/PPARA/SREBF1/STAT6/TCF15/TFAP2C/TP53/CEBPA/EGR1/FOS/OTX2/PGR/RLF/STAT3/TCF21/TCF4/ZNF107/ZNF268/ZNF445/ZNF594/ZNF597/ZNF780B/…	274
GO:0001216	DNA-binding transcription activator activity	276/8980	447/18337	2.66166565843134e-08	1.46149641608411e-06	1.0595721664186e-06	HOXD10/KLF4/PLAG1/BACH1/CEBPB/ETS1/FOXO3/MEIS1/SMAD2/SPI1/ELF4/HAND1/MDM4/MEF2D/MYC/NR6A1/ONECUT2/PBX2/PLAGL2/SP1/CDC5L/CREB3L2/E2F3/GABPA/MDM2/MTF1/PAX9/PITX1/RBPJ/SMARCD2/SOX4/ZNF224/ZNF24/ZNF267/ZNF721/FOXA1/KLF10/MLXIP/MYBL2/NFAT5/NFYB/RFX6/CREB1/GATA3/HOXB3/MYF5/NR4A3/PPARA/SREBF1/STAT6/TCF15/TFAP2C/TP53/CEBPA/E2F5/EGR1/FOS/OTX2/PGR/RLF/STAT3/TCF21/TCF4/ZNF107/ZNF268/ZNF445/ZNF594/ZNF597/ZNF…	276
GO:0106311	protein threonine kinase activity	164/8980	248/18337	3.0377978474764e-08	1.59550426076152e-06	1.15672668608712e-06	STK4/ATM/AURKA/FAM20C/GSK3B/HIPK1/HIPK3/SIK1/SMG1/STK25/CSNK1G1/TAOK1/MKNK2/NEK7/NUAK2/PIK3CA/CSNK1A1/HIPK2/MAP4K4/SRPK2/ULK1/AURKB/AAK1/CDC42BPB/CDK5/CSNK1A1L/CSNK1G2/MASTL/OBSCN/PAK2/RIOK2/STK24/TRIO/WNK1/GAK/MAPKAPK5/PRKAA1/RPS6KA5/ULK3/ATR/BRAF/CSNK1D/CSNK1E/CSNK2A1/EIF2AK1/EIF2AK4/HASPIN/LATS1/MAP4K3/MARK2/MARK3/MAST1/MAST4/NEK9/NUAK1/OXSR1/PAK5/PIM1/PRKAA2/PRKDC/RIOK3/RIPK2/RPS6KA3/RPS6KB2/…	164
GO:0043130	ubiquitin binding	65/8980	83/18337	3.63787209895658e-08	1.83106228980814e-06	1.32750420453152e-06	GGA3/RNFT1/SMARCAD1/TAB2/DDI2/FBXW7/MDM2/RAD23B/N4BP2/NEDD4/TSG101/UCHL1/NUP62/SMAD3/TRIM32/UBXN1/UBXN2B/VPS36/BIRC2/FAF2/ILRUN/MARCHF7/NPLOC4/RAE1/TAB3/TOP2A/TP53INP2/WDR48/ADRM1/AUP1/FAF1/NBR1/NSFL1C/TOM1L1/USP13/USP25/MARK4/PLAA/RNF168/HSPB1/UBXN7/UCHL3/DNAAF10/BUB3/CKS2/HDAC6/PRKN/UBAP1/UBE2N/UBR5/RAD23A/TOLLIP/AMFR/CXCR4/DNAJB2/RBCK1/RNF19B/RNF8/SPRTN/SQSTM1/TNFAIP3/UBAP1L/UBE2L6/VPS28/UBXN2A	65
GO:0008022	protein C-terminus binding	127/8980	185/18337	4.16375327806856e-08	2.01192558396273e-06	1.45862851678023e-06	CEP120/COIL/FIGN/SP1/ATXN1/CD2AP/EP300/MAPRE1/MKI67/MYO1C/NCL/VPS4B/HIC2/SAE1/CTBP1/PABPC1/SDC1/CTNNB1/MAP2K1/PPP1R9A/PRDX3/SIRT1/TCF4/XRCC6/MSH2/SLC9A3R2/VPS36/MAPRE3/MID1IP1/PRKAA1/TERF2/AGO2/AP2A1/ATF4/ATXN2/CEP135/DST/EPB41/EZR/FN1/GPSM2/HSPG2/MAD2L1/MED12/MPDZ/NEFL/NPAT/PEX1/PHB2/PIAS1/POLR2A/PPP2CA/PRRC2C/SCAF4/SNX17/SPTBN5/SYT1/TOP2A/YAP1/YWHAQ/AFDN/CCN2/CDC20/DYNLL1/ERCC3/FOXN3/KPNA3/OPTN…	127
GO:0004386	helicase activity	110/8980	157/18337	6.09834496741541e-08	2.833384892553e-06	2.05417935744519e-06	ASCC3/DNA2/SMARCAD1/DDX17/DDX3X/DDX5/DDX6/DHX8/MCM3/RECQL/CHD1/DHX40/POLQ/DDX52/XRCC6/EP400/CHD8/CHD9/DDX10/EIF4A1/MCM8/MOV10/MTREX/SMARCA4/DICER1/BLM/BTAF1/CHD5/CHD6/CHD7/CHTF18/DDX19A/DDX24/DHX30/DHX33/EIF4A3/FANCM/G3BP1/HELLS/MCM6/RAD54B/RAD54L/RAD54L2/RFC2/RFC5/SNRNP200/SRCAP/TWNK/YTHDC2/ANXA1/ATRX/DDX23/DDX39A/DDX3Y/DDX55/DDX56/DHX15/DHX16/DHX36/DSCC1/ERCC3/ERCC6L/HELQ/MCM7/RAD51/RECQL5/RUVB…	110
GO:0003725	double-stranded RNA binding	60/8980	76/18337	7.15116997418732e-08	3.17590770372352e-06	2.30250541085567e-06	AGO1/AGO4/CLTC/DDX3X/DUS2/FXR1/MBNL1/HNRNPU/MTDH/STAU1/VIM/TFRC/EIF4A1/STRBP/AGO3/DICER1/TUBB4B/AGO2/DHX30/DHX33/DROSHA/EIF4H/ELAVL1/HSP90AB1/MSN/RC3H2/RFTN1/ZFR/DHX15/DHX36/EIF4B/HMGB1/HSPD1/ILF2/LSM14A/MRPL44/SLC3A2/TLR3/DDX21/SIDT2/DDX58/STAU2/TUBA1B/ADARB1/ILF3/LRRFIP1/RC3H1/YRDC/PRKRA/ADAD2/ADAR/DDX60/EIF2AK2/FMR1/IFIH1/OAS1/OASL/ADARB2/OAS3/ZFR2	60
GO:0019902	phosphatase binding	131/8980	193/18337	7.36137547220683e-08	3.17590770372352e-06	2.30250541085567e-06	BCL2/CDKN1B/IKBKE/SMAD2/CRY2/PHACTR4/ARPP19/ATP2B4/CDC27/CDC5L/DAB2IP/HSP90B1/KAT2A/SLC9A1/CTSC/JAK1/PPP3CB/RPA2/STAU1/PPARA/STAT6/TP53/CTNNB1/MAPK1/PPP1R9A/STAT3/SHOC2/CARHSP1/CDH2/CSF1R/EGFR/JUP/KIF3A/MAPK14/MASTL/PIK3R1/PPP2R2A/SLC9A3R2/SMAD3/SPRED1/STRN/STRN3/WNK1/PPP6R1/PPP6R3/ANKLE2/CSRNP2/EIF4EBP1/ELL/FOXO1/IRS2/KCNN4/KIFAP3/MAGI2/MAP2K7/MET/MFHAS1/MTMR9/PARD3/PPP1CA/PTK2/SLC9A3R1/TBK1/CTT…	131
GO:0016887	ATPase activity	291/8980	478/18337	7.79527488143822e-08	3.24713519199219e-06	2.3541447191857e-06	ASCC3/ATP2A2/ATP5F1B/ATP6V1F/ATP6V1G1/DNA2/FIGN/MYH9/SMARCAD1/ABCF2/ATF7IP/DDX17/DDX3X/DDX5/DDX6/DHX8/HSPA8/KIF20A/KIF5B/MCM3/MYO1C/MYO5A/MYO5C/MYO6/NSF/RECQL/VPS4B/CHD1/DHX40/HSP90AA1/KIF11/POLQ/RALBP1/ATP2B1/ATP8A1/ATP8B1/HSPA13/HSPA1B/KIF2C/KIF3B/SMCHD1/TMEM30A/DDX52/XRCC6/EP400/ABCC4/ATP13A1/ATP6V1H/CHD8/CHD9/DDX10/DYNC2H1/EIF4A1/KIF14/KIF22/KIF3A/LONP2/MCM8/MLH1/MOV10/MSH2/MSH6/MTREX/MYO10/M…	291
GO:0031491	nucleosome binding	56/8980	70/18337	8.38943565645196e-08	3.37814609099799e-06	2.4491264793572e-06	HDAC2/HMGA2/MLLT10/SMARCC1/ACTB/ARID1B/GATAD2B/GLYR1/H3-3B/H3-5/RNF4/SMARCD2/EED/HNRNPC/H1-0/MACROH2A1/SAP30L/SMARCA4/SMARCE1/ARID1A/H1-10/MBD2/SMARCB1/SSRP1/SUPT6H/VRK1/EZH1/H1-4/HDAC1/HMGN2/HP1BP3/NOC2L/RCC1/SMARCA5/SUPT16H/MBD3/PWWP3A/RNF168/H1-2/H1-5/MTA2/UHRF1/ACTL6A/ACTR6/DNTTIP1/H1-1/H1-3/H3-3A/HIRA/HMGN1/HMGN5/RBBP4/CHD4/MLLT6/SPHK2/ZNHIT1	56
GO:0140098	catalytic activity, acting on RNA	240/8980	386/18337	9.28509519616483e-08	3.61819193450552e-06	2.62315762417967e-06	CNOT8/MARS2/NARS1/PDE12/POLR2D/POLR3D/YARS2/CNOT1/DCP2/DDX17/DDX3X/DDX5/DDX6/DHX8/DUS2/EARS2/ELAC2/IARS2/KHNYN/MARS1/RARS1/VARS1/XRN1/BMT2/DHX40/EDC3/ERI1/CNOT6/NUDT12/RNMT/DDX52/FBL/CARS1/CARS2/POLR1G/DDX10/EIF4A1/EPRS1/EXOSC2/LARS1/MOV10/MTFMT/MTREX/NOB1/NSUN5/PNPT1/POLR1B/POLR2C/RPAP1/TRMT1/YARS1/AGO3/DICER1/POP7/AGO2/CDKAL1/CNOT7/CPSF3/DARS2/DDX19A/DDX24/DHX30/DHX33/DROSHA/EIF4A3/EXOSC10/FANC…	240
GO:0001221	transcription coregulator binding	50/8980	61/18337	9.62325510356912e-08	3.63277880159734e-06	2.63373297571365e-06	UBE2I/KLF4/CCNT2/HAND1/ZNF644/CDC5L/CDK9/LCOR/PER2/RORA/EED/MTF2/SUZ12/CREB1/CTBP1/PPARA/PGR/SMAD3/SMAD4/TFAM/PHF12/ZBTB7A/AHR/CHD6/EHMT1/FOXO1/WIZ/CIT/CNOT2/HDGF/MAFK/NEK6/PPARD/RPL23/USP11/NR1D1/ESR1/HDAC6/LMO2/TERT/AR/CTBP2/EZH2/NFE2L2/PHF1/RELA/TEAD2/THRB/PER1/VGLL4	50
GO:0016874	ligase activity	113/8980	163/18337	1.00758849363082e-07	3.68838454638192e-06	2.67404665614305e-06	ATP5F1B/CTPS1/MARS2/NARS1/YARS2/EARS2/IARS2/MARS1/MDM2/PPCS/RARS1/VARS1/GCLC/SAE1/AASDH/PAICS/UBA2/UCHL1/ASNS/CARS1/CARS2/EPRS1/GMPS/LARS1/PCCB/SLC27A2/UBA3/YARS1/ACSL4/ACSL3/ACSL6/ASS1/ATP5PO/BTRC/CPS1/CTPS2/DARS2/GARS1/GLUL/IARS1/KARS1/LIPT2/LRRC47/ATP6/PARS2/QARS1/RIMKLA/SARS2/SLC27A4/TRIM25/TTL/TTLL11/TTLL4/TTLL7/TTLL9/UBA6/AARS1/AARS2/ACACA/ATP5F1A/ATP5PB/ATP5PF/CAD/NAPRT/RTCB/SUCLA2/SUCLG1/…	113
GO:0003924	GTPase activity	204/8980	322/18337	1.13155136373652e-07	4.02033543351092e-06	2.91470815674546e-06	RHOA/GNG5/RAB40C/TUBB4A/ARF1/DDX3X/DNAJC27/GNAQ/NRAS/RAB8B/RASA1/RGS5/SRPRA/TPPP/TUBB2B/EEF1A1/GNA13/GNAI2/RAB10/RAC1/TRIM23/ARF6/GNAI3/KRAS/RAB2B/RAN/RAP1B/SEPTIN2/TUBB/ARL8B/ATL2/EEF1A2/EEF2/GNAS/MMUT/RAB14/RAB23/RAB27B/RAB2A/RAB30/RAB34/RAB3B/RAB5C/RAB6A/RAB6C/RHEB/RRAGA/SEPTIN11/RAB5B/RRAGD/TUBB4B/AGAP1/AGAP2/ARF4/ARL8A/ATL1/DRG2/EFTUD2/EIF2S3/GFM1/GFM2/GNA12/GNAI1/GNB1/GPN2/GSPT1/GTPBP10/GTP…	204
GO:0019001	guanyl nucleotide binding	246/8980	398/18337	1.32457724074837e-07	4.44469251895564e-06	3.22236334591416e-06	RHOA/MIEF1/RAB40C/TUBB4A/ARF1/DNAJC27/GNAQ/IRGQ/NRAS/RAB8B/RP2/SRPRA/TUBB2B/EEF1A1/GNA13/GNAI2/RAB10/RAC1/TRIM23/HHAT/ARF6/GNAI3/KRAS/NIN/RAB2B/RAN/RAP1B/SEPTIN2/TUBB/ARFIP2/ARL10/ARL15/ARL5A/ARL5B/ARL8B/ATL2/EEF1A2/EEF2/EHD1/EIF2B2/GNAS/GNL3L/NOLC1/RAB14/RAB23/RAB27B/RAB2A/RAB30/RAB34/RAB3B/RAB5C/RAB6A/RAB6C/RHEB/RRAGA/SEPTIN11/TGM2/RAB5B/RRAGD/TUBB4B/AGAP1/AGAP2/AK4/ARF4/ARL8A/ATL1/DRG2/EFTUD2/…	246
GO:0032561	guanyl ribonucleotide binding	246/8980	398/18337	1.32457724074837e-07	4.44469251895564e-06	3.22236334591416e-06	RHOA/MIEF1/RAB40C/TUBB4A/ARF1/DNAJC27/GNAQ/IRGQ/NRAS/RAB8B/RP2/SRPRA/TUBB2B/EEF1A1/GNA13/GNAI2/RAB10/RAC1/TRIM23/HHAT/ARF6/GNAI3/KRAS/NIN/RAB2B/RAN/RAP1B/SEPTIN2/TUBB/ARFIP2/ARL10/ARL15/ARL5A/ARL5B/ARL8B/ATL2/EEF1A2/EEF2/EHD1/EIF2B2/GNAS/GNL3L/NOLC1/RAB14/RAB23/RAB27B/RAB2A/RAB30/RAB34/RAB3B/RAB5C/RAB6A/RAB6C/RHEB/RRAGA/SEPTIN11/TGM2/RAB5B/RRAGD/TUBB4B/AGAP1/AGAP2/AK4/ARF4/ARL8A/ATL1/DRG2/EFTUD2/…	246
GO:0061659	ubiquitin-like protein ligase activity	194/8980	305/18337	1.50534713482575e-07	4.91475496991759e-06	3.56315452681373e-06	AREL1/ARIH1/NHLRC3/RNFT1/TRIM71/ANKIB1/GID4/HECTD1/MDM2/MKRN2/MYLIP/RFFL/RNF103/UBR1/ZNF598/MARCHF6/MKRN3/NEDD4/RNF122/RNF138/RNF220/SIAH2/UBE2D2/UBE2D3/UBE3C/ZNRF1/TRIM2/XIAP/CBX4/DCST1/RLIM/RNF187/RNF2/RNF34/HUWE1/LTN1/MEX3C/PELI1/RING1/TRIM24/TRIM32/UBR4/UFL1/VPS18/CUL3/TRIM37/TRIM4/BIRC2/BIRC3/BTRC/CBL/CBLL1/DTX3L/FBXO6/MED12/MSL2/MYCBP2/NEDD4L/PIAS1/RBBP6/RC3H2/RFWD3/RNF111/RNF144B/RNF145/RN…	194
GO:0046332	SMAD binding	60/8980	77/18337	1.69066155209907e-07	5.374524091936e-06	3.89648313392363e-06	SMAD2/HMGA2/TGFBR1/TGFBR3/AXIN1/BMPR1A/DDX5/FKBP1A/PMEPA1/SKI/SMAD7/TOB1/USP9X/PAX6/ANKRD1/CTNNB1/FOS/HIPK2/PURB/FLNA/JUN/MEF2A/SMAD1/SMAD3/SMAD4/SMAD5/TCF12/ACVR1/PARP1/TGFBR2/ZBTB7A/ACVR1B/BMP2/COL1A2/DROSHA/MAGI2/MEN1/PURA/RANBP3L/RNF111/SKIL/TGIF1/YY1/IPO7/SMAD6/SMURF1/TGFBRAP1/TRIM33/FERMT2/PPM1A/USP15/BMPR1B/SAV1/USP9Y/ZMIZ1/LDLRAD4/CREB3L1/EID2/MYOCD/SMURF2	60
GO:0008013	beta-catenin binding	65/8980	85/18337	1.85868788847987e-07	5.75716658790689e-06	4.17389560921796e-06	KLF4/FOXO3/DVL3/AXIN1/CD2AP/CDH1/EP300/GSK3B/PTPRJ/RORA/SMAD7/BCL9/TBL1XR1/CARM1/CTNNB1/TCF4/APC/CDH2/CHD8/CTNNA1/PSEN1/SLC9A3R2/SMAD3/CBY1/DLG5/LZIC/BCL9L/BTRC/CDH26/FOXO1/KDM6B/MED12/NR4A2/PTPRU/SALL1/SETD1A/SLC9A3R1/TCF7L2/VCL/PXN/RUVBL2/SKP1/SUFU/TAX1BP3/TBL1X/AMER2/CTNND2/GJA1/PTPRK/CTNNA2/CTNNBIP1/DACT1/PTPRT/ESR1/HDAC6/KANK1/NUMB/PRKN/AR/AMER1/DACT2/DVL1/PIN1/SOX9/TRPC4	65
GO:0043021	ribonucleoprotein complex binding	95/8980	134/18337	1.96277591359241e-07	5.92758325904909e-06	4.29744621081286e-06	CBX5/LARP1/CPEB2/CPEB3/CPEB4/CPSF6/DDX3X/DDX5/EIF1/MDM2/SRPRA/ZNF598/C1QBP/EIF2A/ERI1/HNRNPU/TIMM50/CKAP5/EEF2/EIF3C/GEMIN5/LTN1/MRPS27/NMD3/NOLC1/PHF6/RICTOR/SECISBP2/SPCS1/YBX3/SECISBP2L/DERL1/DHX33/EIF3K/EIF4A3/EIF4H/ETF1/GEMIN4/OXA1L/PIM1/PPP1CA/PRPF31/RPLP1/RPN2/SNRPA/SRP9/UHMK1/YTHDF1/YTHDF3/ABCE1/BAG6/CD2BP2/EIF4B/EIF5A2/EIF6/GUF1/ITCH/LETM1/MRRF/NPM1/SBDS/SNRPB/SNRPD1/SRP68/EIF1B/EIF2S1/H…	95
GO:0042393	histone binding	157/8980	241/18337	2.5578386811798e-07	7.53626616308586e-06	5.46372729843799e-06	BAZ1B/CBX5/IPO9/KMT2D/MLLT10/NAP1L1/SMARCC1/ANP32E/CBX2/GLYR1/MORC3/MSL3/PHF13/SART3/CHD1/MTF2/SUZ12/TBL1XR1/WDR5/DPF2/ZMYND11/BAZ2A/CARM1/CBX4/KDM5A/PHC3/RESF1/RSF1/SIRT1/KMT2E/KDM5B/BRPF3/CHAF1B/CHD8/DEK/DNAJC2/MSH6/NASP/NCAPD2/PHC2/PHF14/PHF6/PSME4/SAP30L/SMARCA4/SPIN1/STAT1/TRIM24/ANP32C/BPTF/BRD1/BRD3/BRD4/CHD5/DTX3L/H2AX/KAT5/KMT5C/MCM3AP/PHF10/PHF19/PHF8/PRKCB/PWWP2A/PYGO1/PYGO2/RBBP5/SBNO…	157
GO:0031072	heat shock protein binding	88/8980	123/18337	2.84338285548394e-07	8.1781106891062e-06	5.92905898687379e-06	BCOR/HDAC2/DNAJB12/DNAJB9/HSPA8/CDC37L1/RPS3/SACS/CREB1/BAG2/DNAJC7/HSPA13/HSPA1B/IQCG/APAF1/BAG5/CDC37/CDK5/DNAJB1/DNAJC2/HIF1A/NR3C1/NUP62/PPP5C/TFAM/TOMM34/ZFP36/AHR/BAG4/CSNK2A1/DNAJA2/DNAJA3/HSP90AB1/HSPA14/HTT/PTGES3/TPR/TSC1/BAK1/DNAJA1/FAF1/FKBP4/IRAK1/METTL21A/CHORDC1/DNAJB14/DNAJC9/EEF1AKMT3/HSPA1A/HSPA5/AHSA2P/DNAJB6/DNAJC18/ERN1/FGF1/GBP1/HSPA6/METTL23/NOD2/TTC4/BAX/DNAJA4/DNAJC10/EIF…	88
GO:0001227	DNA-binding transcription repressor activity, RNA polymerase II-specific	194/8980	307/18337	2.99849323059974e-07	8.42367400596393e-06	6.10709025179678e-06	CDX2/BACH1/CEBPB/FOXO3/SPI1/E2F6/HAND1/MYC/PRDM1/ZBTB37/ZBTB5/ZNF566/ENO1/HIVEP1/SKI/ZBTB34/ZNF224/HIC2/JDP2/NACC2/SNAI1/ZBTB39/ZEB2/ASCL2/GATA3/PPARA/TFAP2C/HEY2/NKX3-2/PURB/SNAI2/TCF21/ZBTB4/ZNF25/ZNF439/ZNF440/ZNF558/ZNF266/FOXK1/JUN/NFKB1/NR3C1/SMAD5/TRPS1/YBX3/ZBTB18/ZNF148/ZNF248/ZBTB7A/CREM/ETS2/ETV3/FOXK2/FOXP1/FOXP2/IRF3/MAX/MXD1/NFATC3/NR1D2/PLAGL1/PRDM2/PRDM5/REST/SALL1/SKIL/SP2/SP3/TB…	194
GO:0001217	DNA-binding transcription repressor activity	195/8980	309/18337	3.22147852594352e-07	8.84442286213584e-06	6.41212950618423e-06	CDX2/BACH1/CEBPB/FOXO3/SPI1/E2F6/HAND1/MYC/PRDM1/ZBTB37/ZBTB5/ZNF566/ENO1/HIVEP1/SKI/ZBTB34/ZNF224/HIC2/JDP2/NACC2/SNAI1/ZBTB39/ZEB2/ASCL2/GATA3/PPARA/TFAP2C/HEY2/NKX3-2/PURB/SNAI2/TCF21/ZBTB4/ZNF25/ZNF439/ZNF440/ZNF558/ZNF266/FOXK1/JUN/NFKB1/NR3C1/SMAD5/SOX6/TRPS1/YBX3/ZBTB18/ZNF148/ZNF248/ZBTB7A/CREM/ETS2/ETV3/FOXK2/FOXP1/FOXP2/IRF3/MAX/MXD1/NFATC3/NR1D2/PLAGL1/PRDM2/PRDM5/REST/SALL1/SKIL/SP2/S…	195
GO:0019207	kinase regulator activity	144/8980	220/18337	5.20815870579302e-07	1.39261652665393e-05	1.00963484678988e-05	KLF4/CDKN1B/TCL1A/CCND1/SOCS1/CALM1/CCNT2/CDKN1A/SMCR8/SOCS3/SOCS7/STK4/CDK5R1/DDX3X/DUS2/GSTP1/IBTK/KAT2B/WDR81/CASP3/PRKAR1A/TAOK1/CDKN2A/PIK3CA/CCNG1/GSKIP/INCENP/MADD/MAP2K1/MOB1B/SPRY2/APC/CAB39/CAB39L/CDC37/CDK4/MACROH2A1/PAK2/PIK3R1/PKIA/PRKAR2A/RICTOR/SOCS6/SPRED1/WNK1/CALM2/CCNA2/CCND2/GMFB/GPRC5A/AGAP2/CALM3/CCNB2/CCNE2/CCNF/CCNJ/CCNY/CCNYL1/GRM5/HSP90AB1/IGF2/MARK2/PARP16/PRKAG1/QARS1/…	144
GO:0003727	single-stranded RNA binding	66/8980	88/18337	5.30300995249014e-07	1.39261652665393e-05	1.00963484678988e-05	AGO1/POLR2D/SNRPC/AGO4/ATXN1/DDX3X/FXR1/PTBP1/RBMS2/U2AF2/HNRNPC/HNRNPU/HNRNPF/PABPC1/CBX4/HNRNPH1/IFIT5/PNPT1/STRBP/AGO3/AGO2/CNBP/EIF4A3/EIF4H/EXOSC10/PATL1/PUS1/RBM11/RBMS1/RBMX/RBPMS/TIA1/ZFR/ANXA1/CBX6/DAZAP1/EIF4B/HMGB1/HNRNPDL/JMJD6/KHDRBS1/LONP1/LSM14A/AQR/CBX8/HNRNPA1/LACTB2/LARP4/PABPC4L/DDX58/DIS3L2/MSI1/ELAVL4/ILF3/SSB/RPS7/POLR2G/DDX60/FMR1/IFIH1/MCRS1/PABPC3/PABPC4/RBMS3/ADARB2/ZFR2	66
GO:0045182	translation regulator activity	96/8980	138/18337	7.02470976128837e-07	1.80549987056093e-05	1.30897167332406e-05	EIF4G2/IGF2BP1/IGF2BP3/LARP1/TRIM71/CPEB2/CPEB3/CPEB4/EIF1/FXR1/RPS14/SHMT2/C1QBP/EEF1A1/EIF2A/IREB2/FXR2/PABPC1/EEF1A2/EEF2/EIF2B2/EIF2B5/EIF3A/EIF3C/EIF3CL/EIF3E/EIF3F/EIF3G/EIF3J/EIF4A1/EIF4E2/ABCF1/AGO2/CELF1/CNBP/DENR/EEF2K/EIF1AD/EIF2AK1/EIF2AK4/EIF2S3/EIF3D/EIF3K/EIF4A3/EIF4EBP1/EIF4EBP2/EIF4G1/EIF4H/ETF1/GFM1/GSPT1/IGF2BP2/MTRF1/PURA/SAMD4B/EIF3B/EIF3I/EIF4B/EIF5/EIF5A2/EIF5B/EIF6/PAIP1/R…	96
GO:0042826	histone deacetylase binding	81/8980	113/18337	7.36316689798384e-07	1.85306366932593e-05	1.34345501296547e-05	KLF4/CCND1/CEBPB/AKAP8/BCOR/CBX5/HDAC2/MEF2D/PRDM1/SP1/BRMS1L/KAT2A/KAT2B/LCOR/MAPK8/ANKRA2/HSP90AA1/MIER3/MTA1/NACC2/NCOR2/RAC1/TP53/ANKRD1/HEY2/HSPA1B/TCF21/KPNA2/HIF1A/MEF2A/NKX3-1/PHF6/PKN2/PARP1/SATB2/ZBTB7B/GMNN/HSP90AB1/IKZF3/KCTD21/NCOR1/SP2/SRF/TOP2A/UHRF1BP1/YWHAE/CAMTA2/CDC20/DHX36/HDAC1/HES1/MEF2C/MIER1/PKN1/YWHAB/HDAC4/HSPA1A/NIPBL/BEX4/DACT1/H1-5/MTA2/NUDT21/HDAC6/HNRNPD/HOXA10/NACC…	81
GO:0035257	nuclear hormone receptor binding	97/8980	140/18337	8.26384300011254e-07	2.03729027431346e-05	1.47701769626072e-05	CEBPB/NCOA3/CNOT1/DDX5/EP300/LCOR/TMF1/KDM3A/NCOR2/PPARGC1B/RARB/NCOA6/NR4A3/RARG/BAZ2A/CTNNB1/SIRT1/TCF21/BUD31/HIF1A/JUP/KDM1A/LRIF1/NKX3-1/SMAD3/SMARCA4/SMARCE1/STAT1/STRN/TRIM24/UBA3/PARP1/ZBTB7A/ARID1A/ASXL1/CRX/FOXP1/FOXP2/GTF2B/HMGA1/JMJD1C/LATS1/MED12/MED13/MED14/NCOA2/NCOA7/NCOR1/NR4A1/NR4A2/NSD1/PHB2/PRKCB/RNF6/TCF7L2/THRAP3/TRIP12/WIPI1/ARRB1/MED16/NR1H4/PARK7/PCNA/PKN1/PROX1/SRC/TACC1…	97
GO:0061630	ubiquitin protein ligase activity	185/8980	294/18337	8.48995048568731e-07	2.05117203734205e-05	1.48708185349302e-05	AREL1/ARIH1/NHLRC3/RNFT1/TRIM71/ANKIB1/GID4/HECTD1/MDM2/MKRN2/MYLIP/RFFL/RNF103/UBR1/ZNF598/MARCHF6/MKRN3/NEDD4/RNF122/RNF138/RNF220/SIAH2/UBE2D2/UBE2D3/UBE3C/ZNRF1/TRIM2/XIAP/DCST1/RLIM/RNF187/RNF2/RNF34/HUWE1/LTN1/MEX3C/PELI1/RING1/TRIM24/TRIM32/UBR4/VPS18/CUL3/TRIM37/TRIM4/BIRC2/BIRC3/BTRC/CBL/CBLL1/DTX3L/FBXO6/MED12/MSL2/MYCBP2/NEDD4L/RBBP6/RC3H2/RFWD3/RNF111/RNF144B/RNF145/RNF152/RNF165/RNF1…	185
GO:0015631	tubulin binding	225/8980	368/18337	1.44164709165529e-06	3.41472487592077e-05	2.47564577968463e-05	APPL1/BCL2L11/CCDC181/CDK5R1/DDX3X/FMN1/GABARAPL2/KIF20A/KIF5B/MAP4/MAPRE1/PRC1/TPPP/TRIM36/CEP350/DPYSL2/EML4/KIF11/NDEL1/RPS3/SUN2/TAOK1/VPS41/BRCA1/TIAM1/BLOC1S2/CCDC88C/HOOK3/KIF2C/KIF3B/MAP4K4/MTCL1/MTUS1/NIN/APC/ARL8B/CKAP5/DAG1/GABARAPL1/KIF14/KIF22/KIF3A/PHF6/PLK1/PPP5C/STIM1/STRBP/TBCA/TERF1/VBP1/ZNF207/CAMSAP2/CLIP1/MAPRE3/PRNP/ALDOA/ARHGEF2/ARL8A/CEP44/CLASP1/DIP2B/DNAL1/DPYSL5/DST/EML…	225
GO:0016791	phosphatase activity	174/8980	276/18337	1.49381288759403e-06	3.44302091593579e-05	2.49616016212842e-05	DUSP1/DUSP10/DUSP5/MTMR1/PHLPP2/PTEN/PTPRJ/SGPP1/SYNJ1/PPP2R1B/PPP3CB/PTP4A1/TIMM50/CTDSPL/DUSP6/EYA4/FRA10AC1/MTMR12/PLPP3/PTPRZ1/BPNT2/INPP5A/INPP5F/LRRC40/NT5E/PALD1/PPM1G/PPP5C/SACM1L/SSH2/PTPN4/ARMT1/CTDP1/CTDSPL2/DUSP16/DUSP18/DUSP2/DUSP22/DUSP4/DUSP7/DUSP8/EYA3/LPIN1/MTMR14/MTMR2/MTMR6/MTMR9/NT5C2/NT5C3B/PDP2/PFKFB2/PFKFB3/PHLPP1/PLPPR4/PPP1CA/PPP2CA/PPP2R5A/PPP2R5D/PPP4C/PTPN14/PTPN6/PTPR…	174
GO:0019903	protein phosphatase binding	101/8980	148/18337	1.51059692503805e-06	3.44302091593579e-05	2.49616016212842e-05	BCL2/CDKN1B/IKBKE/PHACTR4/ARPP19/ATP2B4/CDC27/CDC5L/DAB2IP/HSP90B1/KAT2A/SLC9A1/JAK1/PPP3CB/RPA2/STAU1/STAT6/TP53/CTNNB1/PPP1R9A/STAT3/SHOC2/CDH2/CSF1R/EGFR/JUP/KIF3A/MAPK14/MASTL/PIK3R1/PPP2R2A/STRN/STRN3/PPP6R1/PPP6R3/ANKLE2/EIF4EBP1/FOXO1/IRS2/KCNN4/KIFAP3/MAP2K7/MET/MFHAS1/MTMR9/PARD3/PPP1CA/PTK2/TBK1/CTTNBP2NL/IQGAP1/MTMR4/NEK2/PPP1CC/PPP1R3D/PPP1R3G/PPP6R2/PXN/SNX3/TRAF3/AKAP11/ANAPC7/AP3B1…	101
GO:0019887	protein kinase regulator activity	125/8980	190/18337	1.9249751087495e-06	4.30624061364703e-05	3.12198692101283e-05	CDKN1B/TCL1A/CCND1/SOCS1/CALM1/CCNT2/CDKN1A/SMCR8/SOCS3/STK4/CDK5R1/DDX3X/DUS2/IBTK/KAT2B/CASP3/PRKAR1A/TAOK1/CDKN2A/PIK3CA/CCNG1/GSKIP/INCENP/MADD/MAP2K1/SPRY2/APC/CAB39/CAB39L/CDC37/CDK4/MACROH2A1/PAK2/PKIA/PRKAR2A/RICTOR/SPRED1/WNK1/CALM2/CCNA2/CCND2/GMFB/GPRC5A/AGAP2/CALM3/CCNB2/CCNE2/CCNF/CCNJ/CCNY/CCNYL1/GRM5/HSP90AB1/IGF2/MARK2/PARP16/PRKAG1/QARS1/RPLP1/TRIB1/TRIB3/YWHAG/CCNB1/CCNE1/CCNI/C…	125
GO:0008135	translation factor activity, RNA binding	62/8980	84/18337	2.9570751538263e-06	6.4948123378585e-05	4.70868235020762e-05	EIF4G2/CPEB2/CPEB3/CPEB4/EIF1/EEF1A1/EIF2A/EEF1A2/EEF2/EIF2B2/EIF2B5/EIF3A/EIF3C/EIF3CL/EIF3E/EIF3F/EIF3G/EIF3J/EIF4A1/EIF4E2/ABCF1/AGO2/DENR/EEF2K/EIF1AD/EIF2S3/EIF3D/EIF3K/EIF4G1/EIF4H/ETF1/GFM1/GSPT1/MTRF1/EIF3B/EIF3I/EIF4B/EIF5/EIF5A2/EIF5B/EIF6/TUFM/EIF1AX/EIF1B/EIF2B1/EIF2S1/HBS1L/COPS5/CPEB1/MCTS1/EIF3L/EIF4A2/GTPBP2/EIF5A/TSFM/DHX29/EEF1B2/EEF1D/EEFSEC/EIF3H/GTPBP1/EEF1G	62
GO:0016779	nucleotidyltransferase activity	90/8980	131/18337	3.57256638220458e-06	7.70653605304132e-05	5.58717148495153e-05	POLL/POLR2D/POLR3D/REV3L/TENT4A/TENT4B/TENT5A/POLQ/POLR1G/CHRAC1/GMPPA/PAPOLA/PNPT1/POLE3/POLE4/POLR1B/POLR2C/RPAP1/TERF1/UAP1/TERF2/CMAS/FLAD1/GPHN/KARS1/MED21/NMNAT1/NUDT5/POLD3/POLR2A/POLR2B/POLR3A/PTGES3/RNGTT/TENT2/THG1L/CDS1/PAPSS2/PCYT1B/POLA1/POLE/POLI/POLR2I/POLR2L/POLRMT/TUT1/TUT4/POLR1F/UGP2/MTPAP/POLK/POLR1A/POLR1D/POLR3E/POLR3G/REV1/POLE2/POLG2/POLM/TRNT1/TUT7/UAP1L1/POLR1H/COASY/DKC…	90
GO:0019894	kinesin binding	33/8980	39/18337	3.95554115044811e-06	8.23843743058847e-05	5.97279534877101e-05	ACTB/KIFBP/PRC1/AP1G1/NUP62/DISC1/KIFAP3/PLEKHM2/SPTBN5/TOR1A/ARHGEF10/KIF18B/KIF1B/KLC2/NEFH/NEK6/RAB29/TOR1B/LRP8/SPAG9/SYBU/PIFO/AP1AR/CLSTN1/DCP1A/KTN1/TRAK2/FAM83D/IFT88/MAPK8IP3/SHTN1/SNCA/DCDC2	33
GO:0043531	ADP binding	33/8980	39/18337	3.95554115044811e-06	8.23843743058847e-05	5.97279534877101e-05	MIEF1/MYH9/MYO6/GCLC/APAF1/MSH2/MSH6/PPP5C/ACTA1/MYO18A/MYO9B/PRKAG1/TAP1/ATP1A1/ATP5F1A/COQ8A/CYB5R3/H1-4/LONP1/PKM/RUVBL2/CHORDC1/PRKAG2/ERN1/MYH10/PGK1/P2RY1/ABCG1/ATP5F1D/GLUD1/GLUD2/ME1/VCP	33
GO:0019003	GDP binding	56/8980	75/18337	4.86368746593632e-06	9.95819399805266e-05	7.21960387450315e-05	MIEF1/RAB40C/ARF1/NRAS/RAB8B/RAB10/TRIM23/ARF6/GNAI3/KRAS/RAN/RAP1B/ARL8B/RAB14/RAB27B/RAB2A/RAB3B/RAB5C/RHEB/RAB5B/RRAGD/GNAI1/RAB12/RAB21/RAB4A/RAP2A/RAP2C/RHOB/ARL2/RAB29/RAB5A/RAB8A/SUCLG2/RAB18/RAP2B/RHEBL1/DYNC1LI1/GBP1/GEM/PCK1/RAB9A/RAP1A/RIT1/RRAGC/HRAS/RAB27A/RALA/RAB31/DIRAS3/RAB11B/RALB/RASEF/RERG/RRAS/RRAS2/RAB22A	56
GO:0003684	damaged DNA binding	50/8980	66/18337	7.75359453509071e-06	0.000156105703306493	0.000113175274617464	CRY2/EP300/RAD23B/POLQ/RPA2/RPS3/SDE2/BRCA1/HMGB2/XRCC6/CUL4B/DDB2/MSH2/MSH6/RAD1/XPC/BLM/H2AX/RAD18/TP53BP1/XRCC1/CREBBP/ERCC3/HMGB1/MPG/PCNA/POLI/TP63/XRCC5/DDB1/NEIL3/POLK/REV1/ERCC1/MUTYH/RPA1/XPA/NBN/APEX1/RAD23A/RPA3/UNG/DCLRE1A/DCLRE1C/NEIL2/OGG1/POLH/RECQL4/TDG/RBBP8	50
GO:0008187	poly-pyrimidine tract binding	25/8980	28/18337	8.51963399439929e-06	0.000168344901450764	0.000122048586621676	ATXN1/PTBP1/RBMS2/U2AF2/HNRNPC/HNRNPU/PABPC1/HNRNPH1/IFIT5/PNPT1/PATL1/RBM11/RBMS1/DAZAP1/KHDRBS1/PABPC4L/DIS3L2/MSI1/SSB/RPS7/FMR1/MCRS1/PABPC3/PABPC4/RBMS3	25
GO:0140030	modification-dependent protein binding	104/8980	157/18337	8.6402184519432e-06	0.000168344901450764	0.000122048586621676	IKBKE/CBX5/TAB2/CBX2/GLYR1/MORC3/MSL3/PHF13/PRPF8/RAD23B/WDR81/CHD1/MTF2/SUZ12/WDR5/DPF2/ZMYND11/BAZ2A/CARM1/CBX4/EPS15/KDM5A/ZFAND6/KMT2E/AGL/CHD8/DNAJC2/MSH6/PSME4/SMARCA4/SPIN1/TRIM24/UBQLN1/UBQLN2/UBXN1/ANKRD13A/BPTF/BRD3/BRD4/CHD5/IDE/LYN/OTUD7B/PHF19/PHF8/PLCG2/PTPN6/PYGO1/RAD18/RBBP5/TP53BP1/ZMYND8/ATRX/BAG6/BRCC3/BRD2/KMT2A/MBTD1/NCAPD3/NCAPG2/OPTN/PHIP/PWP1/TAF1/ANK2/CBX8/OTUD7A/RNF168/T…	104
GO:0070491	repressing transcription factor binding	53/8980	71/18337	8.82321758209013e-06	0.00016918169585976	0.000122655255276508	BCL2/GATA6/CBX5/HDAC2/MYC/SP1/GTF2A1/RBPJ/SKI/ZNF503/ZNF703/MIER3/MTA1/NFYB/CTBP1/PPARA/STAT3/DDRGK1/SIN3A/STAT1/TLE4/GMNN/KAT5/PRDM5/TCF7L2/ZMYND8/HDAC1/HMGB1/MIER1/NOC2L/PARK7/PPARD/TCF3/TLE3/HDAC4/MKKS/PPARG/TCERG1/TLE1/TTC8/BBS10/BBS2/BBS7/MTA2/TLE5/DMAP1/GTF2A2/HDAC5/HHEX/RELA/CHD4/RBBP8/TBP	53
GO:0051087	chaperone binding	71/8980	101/18337	1.07924279282497e-05	0.000203707077145714	0.000147685855860259	CDKN1B/GRPEL2/DNAJB9/FNIP1/HSPA8/CDC37L1/CTSC/SACS/TP53/BAG2/BAG5/CDC37/DNAJB1/GRPEL1/PFDN4/TBCA/GAK/BAG4/BIRC2/DNAJA2/FN1/FNIP2/PTGES3/TSC1/ATP1A1/ATP7A/BAK1/CDC25A/DNAJA1/GET4/HES1/HSPD1/PFDN6/USP13/BIRC5/DNAJB4/HSPA5/LRP2/SDF2L1/SYVN1/AHSA2P/DNAJB6/PDPN/TIMM44/BAX/CALR/DNAJA4/DNAJC10/PRKN/TERT/STIP1/MAPT/AHSA1/ALB/AMFR/BAG1/CLU/DNAJB2/DNAJB5/DNAJC1/GRN/HLA-B/HSPA2/HYOU1/SOD1/ST13/TBCD/TIMM9/UB…	71
GO:0001046	core promoter sequence-specific DNA binding	33/8980	40/18337	1.19331477793651e-05	0.000221772961807278	0.000160783464816709	CEBPB/AGO1/MYC/GTF2A1/H3-3B/RRN3/KLF10/TBPL1/TP53/BAZ2A/FOS/DR1/DRAP1/MACROH2A1/NR3C1/SMARCA4/STAT1/AGO2/FOXP1/GTF2B/POU2F1/SMARCB1/HDAC1/NPM1/RUVBL2/TAF1/EZH2/H3-3A/RELA/SNAPC3/UBTF/TAF4/TBP	33
GO:0033613	activating transcription factor binding	57/8980	78/18337	1.23180147111992e-05	0.000225456996532252	0.000163454357890235	SMAD2/MEF2D/MYC/EP300/GABPA/HCFC1/SETD3/CREB1/CTNNB1/FOS/HEY2/HIPK2/JUN/MEF2A/SIN3A/SMAD3/ZBTB7A/ATF2/DHX33/ID2/LDB1/LDB2/NCOR1/RB1/RBL2/TBX3/TP53BP1/TXLNG/ZNF516/CREBBP/HDAC1/MEF2C/NEK6/NPM1/TCF3/HDAC4/LYAR/NEUROD1/NHLH2/PPARG/PRRX1/BEX1/BHLHE40/EOMES/LMO2/TAF9/ATOH8/DGKQ/EGR2/GTF2I/ISL1/MAD2L2/NFE2L2/PTMA/RELA/SDR16C5/TBXT	57
GO:0031490	chromatin DNA binding	72/8980	103/18337	1.28486332536038e-05	0.000231280358570475	0.000167676244624116	FOXO3/HDAC2/HMGA2/SMARCC1/ACTB/EP300/GATAD2B/H3-3B/H3-5/SMARCD2/HNRNPC/HNRNPU/KDM3A/NOTCH1/SUZ12/LEMD3/H1-0/STAT3/MACROH2A1/POLE3/SMAD3/SMARCA4/SMARCE1/H1-10/JMJD1C/KDM3B/KDM6A/KDM6B/MACROH2A2/MBD2/SBNO1/SMARCB1/SRF/THRA/UTY/BCL6/CLOCK/CREBBP/CTCF/GRHL1/H1-4/HDAC1/HMGN2/RCC1/RUVBL2/ZNF276/MBD3/MED1/PPARGC1A/ZFX/ZIC2/H1-2/H1-5/MTA2/WBP2/APEX1/ACTL6A/ACTN4/EZH2/FOXC2/H1-1/H1-3/H3-3A/HMGN1/HMGN5/HR/…	72
GO:0051082	unfolded protein binding	82/8980	120/18337	1.31427766724514e-05	0.000231280358570475	0.000167676244624116	GRPEL2/CCT7/HSP90B1/HSPA8/RP2/TRAP1/CDC37L1/HSP90AA1/HSPA13/HSPA1B/CCT2/CDC37/CHAF1A/CHAF1B/DNAJB1/GRPEL1/PFDN4/TOMM20/VBP1/CCT6A/CCT8/PDRG1/TUBB4B/CLPX/DNAJA2/DNAJA3/DNAJB11/HEATR3/HSP90AB1/HSPA14/PTGES3/SERPINH1/SIL1/SRSF10/TAPBP/TOR1A/CANX/CCT5/DNAJA1/HSPD1/MDN1/NPM1/NUDCD3/PFDN2/PFDN6/PPIA/PPIB/RUVBL2/DNAJB4/ERLEC1/HSPA1A/HSPA5/MKKS/NACA/SYVN1/CCT6B/CLGN/DNAJB6/ERN1/HSPA6/SCG5/UGGT1/AFG3L2/CA…	82
GO:0030674	protein-macromolecule adaptor activity	163/8980	263/18337	1.32105502825851e-05	0.000231280358570475	0.000167676244624116	CBX5/MYH9/STX3/AP2B1/AXIN1/CUX1/DAB2IP/FBXW7/G3BP2/HCFC1/HSPA8/SERINC1/SLC9A1/FRS2/NAPG/STX16/SUN2/CRK/EPS8/MAP2K1/AP1G1/BET1/DCAF7/DET1/JCHAIN/JUP/LPL/MAVS/NMD3/NOLC1/NUP62/PIK3R1/SDCBP/SLC9A3R2/SNAP29/STX5/SYNE2/VAMP3/VHL/VPS18/DLG5/STX6/AKAP6/ANK3/AP1M1/AP2A1/AP2S1/APH1A/BLNK/BTRC/COL1A2/GATAD2A/HERPUD1/HOMER1/HOMER2/MAGI2/MAP1A/MEN1/NAPB/NDC1/NEFL/NUP153/PAG1/POLD3/SH2B1/SLC9A3R1/SNAP23/SPATA…	163
GO:0008017	microtubule binding	166/8980	269/18337	1.5725128994712e-05	0.000271370797508744	0.000196741463512788	BCL2L11/CCDC181/FMN1/GABARAPL2/KIF20A/KIF5B/MAP4/MAPRE1/PRC1/TPPP/CEP350/DPYSL2/EML4/KIF11/NDEL1/RPS3/SUN2/VPS41/TIAM1/CCDC88C/HOOK3/KIF2C/KIF3B/MAP4K4/MTCL1/MTUS1/NIN/APC/CKAP5/KIF14/KIF22/KIF3A/PLK1/PPP5C/STIM1/STRBP/TERF1/ZNF207/CAMSAP2/CLIP1/MAPRE3/PRNP/ARHGEF2/CEP44/CLASP1/DPYSL5/DST/EML1/EZR/FHDC1/HOOK1/KATNAL1/KIF1A/KIF27/KIF2A/KIF5C/KIFC2/MAP1A/MAP1B/MAP9/MAST1/MID1/MTUS2/PAFAH1B1/RAB11A/…	166
GO:0016922	nuclear receptor binding	68/8980	97/18337	1.90869178176486e-05	0.000324746432728444	0.000235438333940454	CEBPB/NCOA3/CNOT1/DDX5/EP300/LCOR/TMF1/KDM3A/NCOR2/PPARGC1B/RARB/NCOA6/NR4A3/RARG/BAZ2A/CTNNB1/TCF21/KDM1A/NKX3-1/SMAD3/SMARCA4/SMARCE1/STRN/TRIM24/UBA3/PARP1/ZBTB7A/ARID1A/FOXP1/FOXP2/HMGA1/LATS1/NCOA2/NR4A1/NR4A2/NSD1/PHB2/PRKCB/RNF6/WIPI1/ARRB1/NR1H4/PARK7/PCNA/PKN1/PROX1/SRC/TACC1/MED1/PPARG/PPARGC1A/PRPF6/MMS19/NCOA1/NR1H2/CALR/ESR1/WBP2/YWHAH/DDX54/ISL1/KDM4C/NR0B2/PRMT2/RERG/TRERF1/DCAF13/…	68
GO:0061631	ubiquitin conjugating enzyme activity	30/8980	36/18337	2.05631848371572e-05	0.000339917976030054	0.000246437570631758	UBE2Z/UBE2D2/UBE2D3/UBE2G1/UBE2H/UBE2J1/UBE2J2/CDC34/UBE2B/UBE2G2/UBE2K/UBE2O/UBE2T/UBE2W/TAF1/UBE2Q2/UBE2R2/AKTIP/BIRC6/UBE2D1/UBE2E1/UBE2E3/UBE2NL/UBE2C/UBE2N/UBE2Q1/UBE2QL1/UBE2A/UBE2L6/UBE2S	30
GO:0042578	phosphoric ester hydrolase activity	219/8980	367/18337	2.07906781666324e-05	0.000339917976030054	0.000246437570631758	DUSP1/PLD3/DUSP10/DUSP5/MTMR1/PHLPP2/PTEN/PTPRJ/SGPP1/SYNJ1/PPP2R1B/PPP3CB/PTP4A1/TIMM50/CTDSPL/DUSP6/EYA4/FRA10AC1/MTMR12/PLCL2/PLPP3/PTPRZ1/BPNT2/INPP5A/INPP5F/LRRC40/NT5E/PALD1/PDE3A/PPM1G/PPP5C/SACM1L/SSH2/PTPN4/ARMT1/BDKRB2/CCR5/CHRM1/CTDP1/CTDSPL2/DUSP16/DUSP18/DUSP2/DUSP22/DUSP4/DUSP7/DUSP8/EYA3/GDE1/GNB1/LPIN1/MTMR14/MTMR2/MTMR6/MTMR9/NT5C2/NT5C3B/PDE7A/PDIA3/PDP2/PFKFB2/PFKFB3/PHLPP1/PLC…	219
GO:0004860	protein kinase inhibitor activity	51/8980	69/18337	2.08227899223709e-05	0.000339917976030054	0.000246437570631758	CDKN1B/SOCS1/CDKN1A/SMCR8/SOCS3/DUS2/IBTK/KAT2B/CASP3/PRKAR1A/CDKN2A/GSKIP/SPRY2/MACROH2A1/PKIA/PRKAR2A/SPRED1/WNK1/GMFB/QARS1/TRIB1/TRIB3/YWHAG/CIT/MBIP/NPM1/YWHAB/CAMK2N1/PRKAG2/TAOK3/HSPB1/ITPRIP/PKIB/PRKAR2B/SH3BP5/SPRY4/TRIB2/HEXIM1/CDKN1C/CDKN2B/CDKN2C/CHP1/CEP43/HEXIM2/INKA2/RPTOR/SFN/SH3BP5L/SNCA/SPRED2/TESC	51
GO:0000287	magnesium ion binding	136/8980	216/18337	2.18990256530172e-05	0.00035272030651793	0.00025571914867804	NLK/DYRK2/STK4/ARF1/ENO1/RP2/SIK1/TPPP/WEE1/XYLT2/GCLC/IDH1/PGM3/NUAK2/ATP8A1/ATP8B1/NUDT12/RAN/SRPK2/UBA2/CDC42BPB/MSH2/MSH6/MTHFD2/PAPOLA/PLK1/RHEB/HPRT1/RPS6KA5/ABL2/ATP11C/ATP8B3/DYRK3/FOXK2/GNAI1/IDH2/LATS1/MAP2K7/MAP3K7/MARK2/MAST1/MAST4/MVK/NT5C3B/NUDT5/OXSR1/RAP2A/RPS6KA3/THG1L/TOP2A/ATP11A/CERK/DHX36/ENOPH1/FIGNL1/MAP3K20/MAP3K6/MAST3/NEK6/PDXK/PKM/PPM1B/PRPS1/PRPSAP1/RPS6KA4/SIK2/SNRK/S…	136
GO:0002039	p53 binding	49/8980	66/18337	2.46761996435433e-05	0.000392221699597372	0.000284357314451911	EP300/GSK3B/MDM2/RFFL/SETD7/TP53/ANKRD1/RNF34/SIRT1/CDK5/CHD8/EEF2/HIF1A/KDM1A/KMT5A/PSME3/SMARCA4/TRIM24/MAPKAPK5/BLM/BRD4/EHMT1/HTT/NUAK1/RFWD3/SMARCB1/TP53BP1/USP10/ZNF385A/CREBBP/HDAC1/HSPD1/TAF1/TP63/TRIAP1/RCHY1/CDKN2AIP/MUC1/PPP1R13B/TAF3/TP53RK/RNF20/TAF9/USP7/MUL1/PTTG1IP/MSX1/RNF125/SMYD2	49
GO:0016667	oxidoreductase activity, acting on a sulfur group of donors	44/8980	58/18337	2.56652418015168e-05	0.000402644312938082	0.000291913618302966	ERO1A/PTGES2/SELENOT/GSR/PDIA6/PRDX3/PCYOX1/TMX3/TXNDC12/TXNRD1/GLRX3/GLRX5/GSTO1/PCYOX1L/PDIA3/QSOX2/SESN2/SUOX/TXN/NXN/P4HB/PDIA4/SELENBP1/CCS/MSRB2/PGK1/SRXN1/SUMF1/DNAJC10/ERO1B/TMX1/TXNL1/ENOX2/GLRX/GLRX2/GSTO2/MSRA/PDIA2/SH3BGRL3/SQOR/TXN2/IFI30/QSOX1/TXNRD3	44
GO:0016879	ligase activity, forming carbon-nitrogen bonds	37/8980	47/18337	2.70501180289636e-05	0.000418930033063949	0.0003037206234831	CTPS1/PPCS/GCLC/PAICS/ASNS/GMPS/ASS1/CPS1/CTPS2/GLUL/RIMKLA/TTL/TTLL11/TTLL4/TTLL7/TTLL9/CAD/NAPRT/ASNSD1/GATC/GCLM/GSS/MCCC1/PFAS/QRSL1/RIMKLB/ADSS2/HLCS/MTHFD1L/MTHFD1/ADSS1/DPH6/GART/GHDC/NADSYN1/TPGS1/TTLL1	37
GO:0019210	kinase inhibitor activity	53/8980	73/18337	3.3530252118409e-05	0.000512715753911874	0.000371714453864307	CDKN1B/SOCS1/CDKN1A/SMCR8/SOCS3/DUS2/IBTK/KAT2B/CASP3/PRKAR1A/CDKN2A/GSKIP/SPRY2/MACROH2A1/PKIA/PRKAR2A/SPRED1/WNK1/GMFB/QARS1/TRIB1/TRIB3/YWHAG/CIT/LRP6/MBIP/NPM1/YWHAB/CAMK2N1/PRKAG2/TAOK3/HSPB1/ITPRIP/PKIB/PRKAR2B/SH3BP5/SPRY4/TRIB2/WARS1/HEXIM1/CDKN1C/CDKN2B/CDKN2C/CHP1/CEP43/HEXIM2/INKA2/RPTOR/SFN/SH3BP5L/SNCA/SPRED2/TESC	53
GO:0030374	nuclear receptor coactivator activity	41/8980	54/18337	4.68118895994333e-05	0.000706859532951443	0.000512467001930639	NCOA3/CCAR1/FGF2/RNF4/TMF1/PPARGC1B/CNOT6/NCOA6/CARM1/TSG101/CNOT9/BUD31/KDM1A/ATXN7L3/HMGA1/MED12/MED13/MED14/NCOA2/NCOA7/PRKCB/THRAP3/DCAF6/PKN1/PPRC1/TACC1/MED1/PPARGC1A/RBM14/USP22/CCAR2/NCOA1/WDR77/ENY2/ZMIZ1/ACTN4/SFR1/SS18/TRERF1/MED17/ZMIZ2	41
GO:0140097	catalytic activity, acting on DNA	128/8980	204/18337	4.76078844353355e-05	0.000710004004912164	0.000514746716701743	ASCC3/DNA2/HMGA2/PLD3/POLL/SMARCAD1/DDX3X/DNMT1/MCM3/RECQL/REV3L/SLX4/TENT4B/CHD1/POLQ/RPS3/XRCC6/CHD8/CHD9/CHRAC1/MCM8/MUS81/POLE3/POLE4/RAD1/TERF1/DICER1/TERF2/MGMT/BLM/CHD5/CHD6/CHD7/CHTF18/DNASE1/FANCM/G3BP1/MBD4/MCM6/POLD3/PTGES3/RAD54B/RAD54L/RAD54L2/RFC2/RFC5/SMUG1/TDP1/TOP2A/TWNK/XRCC1/ALKBH4/ANXA1/ATRX/DHX36/DSCC1/ERCC3/ERCC6L/HELQ/MCM7/MPG/NTHL1/PCNA/POLA1/POLE/POLI/RAD17/RAD51/RECQL5/R…	128
GO:0051219	phosphoprotein binding	61/8980	87/18337	5.02004240701349e-05	0.000739537954594182	0.000536158572867166	SOCS3/FBXW7/RASA1/NEDD4/CRK/CBX4/MAPK1/IGF2R/PHF6/PIK3R1/RRAGA/VAV2/ABL2/BTRC/CBL/CRKL/EPB41/LRP11/LYN/MID1/PAFAH1B1/PFN1/PLCG2/PRKCSH/PTPN6/RB1/SCAF4/TBK1/THRAP3/UBASH3B/YWHAE/ARRB1/LDLRAP1/NCK2/SCAF8/SHC3/SHE/SRC/YWHAB/PIK3R2/PTPN3/YES1/CBLB/DPYS/IRS1/PCIF1/PLAT/GRB2/MAPK3/PIK3R3/PKD2/PTPN11/URI1/MTOR/ABL1/FGR/PIN1/SFN/SHC1/SNCA/TBL2	61
GO:0003697	single-stranded DNA binding	78/8980	116/18337	5.09602226415798e-05	0.000741686131940101	0.000537715982724088	CRY2/POLR2D/HNRNPA2B1/MCM3/NUCKS1/PCBP2/RAD23B/HNRNPU/RNF138/RPA2/HMGB2/PURB/FUBP1/FUBP3/JCHAIN/MCM8/MLH1/MSH2/TERF1/XPC/NABP1/TERF2/BLM/CNBP/MCM6/PURA/RAD18/RBMS1/SMC4/SUB1/TDP1/TWNK/WBP11/WDR48/ANXA1/CTC1/DHX36/HMGB1/HSPD1/LONP1/MCM7/MYEF2/NABP2/POLA1/RAD51/BRCA2/HNRNPA1/NEIL3/NUP35/RAD50/SAMHD1/SSBP2/TSN/ERCC1/NME1/RAD51AP1/RPA1/TDP2/PCBP1/SMC2/RAD23A/RPA3/MAPT/POLR2G/HSF1/LRPPRC/MCM10/MCM4/MC…	78
GO:0008266	poly(U) RNA binding	22/8980	25/18337	5.18666554259525e-05	0.000745891901839888	0.000540765129253038	ATXN1/RBMS2/HNRNPC/PABPC1/HNRNPH1/IFIT5/PNPT1/PATL1/RBM11/RBMS1/DAZAP1/KHDRBS1/PABPC4L/DIS3L2/MSI1/SSB/RPS7/FMR1/MCRS1/PABPC3/PABPC4/RBMS3	22
GO:0031492	nucleosomal DNA binding	32/8980	40/18337	5.36132002941019e-05	0.000761938187709119	0.000552398546683502	HDAC2/HMGA2/SMARCC1/ACTB/GATAD2B/H3-3B/H3-5/SMARCD2/HNRNPC/H1-0/MACROH2A1/SMARCA4/SMARCE1/H1-10/MBD2/SMARCB1/H1-4/HDAC1/HMGN2/RCC1/MBD3/H1-2/H1-5/MTA2/ACTL6A/H1-1/H1-3/H3-3A/HMGN1/HMGN5/RBBP4/CHD4	32
GO:0051721	protein phosphatase 2A binding	26/8980	31/18337	6.07283376227073e-05	0.000853021300560819	0.000618433009817533	BCL2/ARPP19/DAB2IP/TP53/MASTL/PPP2R2A/STRN/STRN3/ANKLE2/EIF4EBP1/FOXO1/MFHAS1/CTTNBP2NL/PTPA/PTPN1/RPS6KB1/ADCY8/AKT1/BOD1L2/PPME1/SPHK1/SMG7/MAPT/BOD1L1/ENSA/SMG5	26
GO:0003678	DNA helicase activity	53/8980	74/18337	6.19799057408558e-05	0.000860594553275332	0.000623923552043461	ASCC3/DNA2/SMARCAD1/DDX3X/MCM3/RECQL/CHD1/POLQ/XRCC6/CHD8/CHD9/MCM8/BLM/CHD5/CHD6/CHD7/CHTF18/FANCM/G3BP1/MCM6/RAD54B/RAD54L/RAD54L2/RFC2/RFC5/TWNK/ANXA1/ATRX/DHX36/DSCC1/ERCC3/ERCC6L/HELQ/MCM7/RAD51/RECQL5/RUVBL2/SETX/WRNIP1/XRCC5/CHD2/HELB/RAD50/BRIP1/INO80/HFM1/RFC3/RTEL1/MCM4/MCM5/RECQL4/RFC4/CHD4	53
GO:0019208	phosphatase regulator activity	69/8980	101/18337	6.29784152055161e-05	0.000864521881457539	0.000626770830753462	CALM1/PHACTR4/PPP1R15B/ANP32E/ARPP19/PPP1R12C/PPP1R37/FRS2/PPP1R2/PPP2R1B/ZEB2/MGAT5/MTMR12/PPP2R5E/SHOC2/PHACTR2/PPP2R2A/PTN/CALM2/PPP6R1/PPP6R3/ANKLE2/BMP2/CALM3/ELFN1/PABIR1/PPP1R12A/PPP2R5A/PPP2R5D/SBF1/LMTK2/PPP2R1A/PPP4R4/PPP6R2/RCAN1/STYX/BMP2K/LGALS3/PPP2R2D/PPP2R3A/PPP3R1/PPP4R2/PTPA/BOD1L2/IGFBP3/PPME1/PPP1R14B/PPP1R15A/PPP1R26/PPP1R35/PPP1R3B/PPP2R5C/URI1/B3GAT3/BOD1L1/EIF2AK2/ENSA/PPP…	69
GO:0060090	molecular adaptor activity	203/8980	342/18337	6.38391498706948e-05	0.000866490933076396	0.000628198376019137	CBX5/MYH9/STX3/AP2B1/AXIN1/CNOT1/CUX1/DAB2IP/FBXW7/G3BP2/HCFC1/HSPA8/PSMG3/SERINC1/SH3PXD2A/SLC9A1/FRS2/NAPG/OTUD4/STX16/SUN2/CRK/EPS8/MAP2K1/SEPTIN2/AP1G1/BET1/DCAF7/DET1/ECPAS/JCHAIN/JUP/LPL/MAVS/NMD3/NOLC1/NUP62/PAXX/PCNT/PIK3R1/PSMG1/SDCBP/SEPTIN11/SLC9A3R2/SNAP29/STX5/SYNE2/VAMP3/VHL/VPS18/WWC1/DLG5/STX6/AKAP6/ANK3/AP1M1/AP2A1/AP2S1/APH1A/BLNK/BTRC/COL1A2/DISC1/DLGAP4/EIF4G1/GATAD2A/HERPUD1/…	203
GO:0003779	actin binding	255/8980	439/18337	6.57541547443533e-05	0.000882566877013097	0.000639853295290081	MARCKSL1/MYH9/PHACTR4/RDX/WASL/ARPC2/CDK5R1/FMN1/ITPRID2/KLHL3/MYH2/MYO1C/MYO5A/MYO5C/MYO6/NF2/PAWR/WIPF2/CAPZA1/CFL2/HNRNPU/LCP1/SETD3/SHROOM3/TWF1/TPM4/ENAH/EPS8/PPP1R9A/SPIRE1/ACTR2/ADD3/ANTXR1/ARPC3/CORO1B/CTNNA1/DAG1/DBN1/DIAPH3/DMD/EEF2/EGFR/EPB41L2/FLNA/FLNB/FMNL2/FMNL3/KLHL5/MARCKS/MYLK/MYO10/MYO1D/MYO1E/NOS3/PALLD/PDLIM5/PHACTR2/PLS1/RAI14/SNTB2/SSH2/SYNE2/VPS18/GMFB/JMY/PXK/ABL2/GAS7/AC…	255
GO:0140296	general transcription initiation factor binding	35/8980	45/18337	7.08909418184655e-05	0.000941057777106663	0.000682258688177713	GTF2A1/CAND1/HNRNPU/HNRNPF/TP53/TCF4/FBL/DR1/DRAP1/AHR/BRF2/CTDP1/GTF2B/THRA/BDP1/BRF1/RUVBL2/TAF1/ZNHIT6/YEATS2/ERCC1/TAF13/TAF7/ESR1/AR/MTOR/CAND2/GTF2A2/HHEX/NOP58/POLR1E/RPTOR/TAF11/TAF12/TBP	35
GO:0042054	histone methyltransferase activity	40/8980	53/18337	7.33676564803352e-05	0.00096334922856788	0.000698419796243008	KMT2D/KMT5B/SETD1B/SETD5/EED/SETD3/SUZ12/WDR5/WDR82/SETD7/CARM1/NSD2/FBL/KMT5A/NSD3/ASH1L/DOT1L/EHMT1/KMT2B/KMT5C/MEN1/NSD1/RBBP5/SETD1A/SUV39H2/EZH1/KMT2A/KMT2C/MECOM/SETD2/SETDB1/SETDB2/PRMT6/PRMT7/EZH2/NTMT1/PRMT1/PRMT2/SETMAR/SMYD2	40
GO:1990841	promoter-specific chromatin binding	43/8980	58/18337	8.17688931490988e-05	0.00105742866583373	0.000766626568467817	KLF4/HDAC2/PRDM1/DDX5/DNMT1/HNRNPU/TP53/EGR1/SIRT1/KDM1A/MACROH2A1/STAT1/CHD7/E2F4/FOXC1/GLI2/GTF2B/IKZF3/NUP98/PCGF2/POLR2A/RBL2/TRIM28/ZNF609/GADD45A/HDAC1/MECP2/PRDM15/SETDB1/HDAC4/MED1/NDN/NIPBL/PPARGC1A/USP3/ERCC1/WDR13/BMI1/EZH2/FOXC2/HSF1/ISL1/SOX10	43
GO:0002020	protease binding	86/8980	131/18337	8.22833564473269e-05	0.00105742866583373	0.000766626568467817	BCL2/DVL3/CDK5R1/CLTC/GSK3B/LCOR/LDLR/PTEN/RFFL/SART3/SH3PXD2A/CASP3/MARCHF6/SERPINE1/TP53/TIMP3/ANXA2/FADD/LONP2/STIM1/TNFRSF10A/TYSND1/PRNP/UBC/BDKRB2/COL1A1/COL1A2/COL3A1/DERL1/FN1/ITGA3/ITGAV/LRP1/MAGEA3/NTRK2/OS9/RIOK3/RIPK2/SERPINB9/SPATA2/SUMO1/TWNK/ADRM1/BAG6/BFAR/PARK7/RNF139/BCL10/BRCA2/CHMP3/FAP/ITGB3/PSAP/SERPINC1/SLC2A13/SYVN1/TIMP2/CD70/DPP4/PANX1/SERPINB3/SERPINB4/TIMP4/ATP9A/DERL2…	86
GO:0061650	ubiquitin-like protein conjugating enzyme activity	31/8980	39/18337	8.84476453458638e-05	0.00112468163766109	0.000815384387011176	UBE2I/UBE2Z/UBE2D2/UBE2D3/UBE2G1/UBE2H/UBE2J1/UBE2J2/CDC34/UBE2B/UBE2G2/UBE2K/UBE2O/UBE2T/UBE2W/TAF1/UBE2Q2/UBE2R2/AKTIP/BIRC6/UBE2D1/UBE2E1/UBE2E3/UBE2NL/UBE2C/UBE2N/UBE2Q1/UBE2QL1/UBE2A/UBE2L6/UBE2S	31
GO:0000217	DNA secondary structure binding	29/8980	36/18337	9.62495122372651e-05	0.00121113969565225	0.000878065725673295	HMGA2/CLSPN/H1-0/HMGB2/MSH2/MSH6/XPC/BLM/FANCM/HMGA1/LIN54/MEN1/RAD18/YY1/HMGB1/KMT2A/MEF2C/NEIL3/RAD51AP1/HMGB3/HNRNPD/MAPT/ABL1/GEN1/RECQL4/XRCC2/XRCC3/RAD51C/RBBP8	29
GO:0051117	ATPase binding	59/8980	85/18337	0.000104900692955123	0.00130639213494628	0.000947122914147181	ATP6V1G1/RDX/GABARAPL2/RAC1/PGR/S100A1/FBL/DNAJB1/EGFR/PSEN1/UBXN1/DERL1/EZR/PEX19/RAB4A/SNU13/TOR1AIP2/UBE4B/ATXN3/CLPP/METTL21A/NSFL1C/PDE4D/RUVBL2/SNX10/SRC/USP25/VCPKMT/ZNHIT6/ANK2/ATP6V0A2/CAV1/PPP3CA/PTPN3/SDF2L1/SLC2A13/SYVN1/ABCA1/ATP6V0A1/NR1H2/UFD1/ATP1B1/DNAJC10/ESR1/PKD2/RALA/TAF9/TOR1AIP1/AR/BBC3/SVIP/ATP6V1G3/NOP58/RALB/SELENOS/TCIRG1/TMTC4/TRPC1/ATP5IF1	59
GO:0004712	protein serine/threonine/tyrosine kinase activity	34/8980	44/18337	0.000113799569661857	0.00138858464799519	0.00100671176989543	DYRK2/AURKA/DSTYK/DYRK1A/MAP2K4/MAPK9/MAP2K1/MAPK1/AURKB/MAPK14/MAP3K9/MAPKAPK5/DYRK1B/DYRK3/MAP2K7/PRKAA2/TNK2/CLK1/TESK1/RPS6KB1/AKT1/LRRK2/MAPK10/MAPKAPK3/PBK/SGK1/TTK/MAPK3/DYRK4/PAK3/CLK4/PRKACA/RPS6KA1/RPS6KA2	34
GO:0016706	2-oxoglutarate-dependent dioxygenase activity	34/8980	44/18337	0.000113799569661857	0.00138858464799519	0.00100671176989543	ASPH/OGFOD1/P3H3/EGLN3/EGLN2/HIF1AN/JMJD4/KDM2B/P4HA2/PHF8/RIOX1/TET2/TET3/ALKBH3/ALKBH4/ALKBH5/JMJD6/P3H2/P4HB/RIOX2/KDM2A/P4HA1/PLOD2/TYW5/ALKBH1/BBOX1/HSPBAP1/KDM7A/TMLHE/EGLN1/PHYH/KDM4A/KDM4C/P4HTM	34
GO:0004812	aminoacyl-tRNA ligase activity	32/8980	41/18337	0.000129335012313855	0.00154689796906076	0.00112148754815141	MARS2/NARS1/YARS2/EARS2/IARS2/MARS1/RARS1/VARS1/CARS1/CARS2/EPRS1/LARS1/YARS1/DARS2/GARS1/IARS1/KARS1/LRRC47/PARS2/QARS1/SARS2/AARS1/AARS2/TARS3/WARS2/HARS2/WARS1/DARS1/DALRD3/NARS2/SARS1/VARS2	32
GO:0016875	ligase activity, forming carbon-oxygen bonds	32/8980	41/18337	0.000129335012313855	0.00154689796906076	0.00112148754815141	MARS2/NARS1/YARS2/EARS2/IARS2/MARS1/RARS1/VARS1/CARS1/CARS2/EPRS1/LARS1/YARS1/DARS2/GARS1/IARS1/KARS1/LRRC47/PARS2/QARS1/SARS2/AARS1/AARS2/TARS3/WARS2/HARS2/WARS1/DARS1/DALRD3/NARS2/SARS1/VARS2	32
GO:0051427	hormone receptor binding	109/8980	173/18337	0.000131800647655699	0.00155601081338771	0.0011280942808806	CEBPB/NCOA3/CNOT1/DDX5/EP300/LCOR/TMF1/JAK1/KDM3A/NCOR2/PPARGC1B/RARB/NCOA6/NR4A3/RARG/BAZ2A/CTNNB1/SIRT1/TCF21/BUD31/GNAS/HIF1A/JUP/KDM1A/LRIF1/NKX3-1/SMAD3/SMARCA4/SMARCE1/STAT1/STRN/TRIM24/UBA3/PARP1/ZBTB7A/ARID1A/ASXL1/CRX/FOXP1/FOXP2/GTF2B/HMGA1/JMJD1C/LATS1/MED12/MED13/MED14/NCOA2/NCOA7/NCOR1/NR4A1/NR4A2/NSD1/PHB2/PRKCB/RNF6/TCF7L2/THRAP3/TRIP12/TYK2/WIPI1/ARRB1/FYN/MED16/NR1H4/PARK7/PCNA/P…	109
GO:0035258	steroid hormone receptor binding	54/8980	77/18337	0.000132673107432893	0.00155601081338771	0.0011280942808806	CEBPB/CNOT1/DDX5/EP300/LCOR/TMF1/KDM3A/NCOR2/PPARGC1B/NCOA6/NR4A3/CTNNB1/TCF21/KDM1A/NKX3-1/SMAD3/SMARCA4/STRN/PARP1/ZBTB7A/FOXP1/FOXP2/LATS1/NR4A1/NR4A2/NSD1/PHB2/PRKCB/RNF6/WIPI1/ARRB1/PARK7/PCNA/PKN1/SRC/TACC1/MED1/PPARG/PPARGC1A/PRPF6/MMS19/NCOA1/CALR/ESR1/WBP2/YWHAH/DDX54/ISL1/KDM4C/PRMT2/RERG/TRERF1/DCAF13/NRIP1	54
GO:0031690	adrenergic receptor binding	18/8980	20/18337	0.000142595921850628	0.00165630647688037	0.00120080776295266	C1QBP/NEDD4/ARRB2/ARRDC3/GRK2/UCHL1/GNAS/RAPGEF2/MAGI2/SLC9A3R1/ADRB1/ARRB1/PDE4D/ADRA2A/SH3GL1/SAV1/AKAP5/APLP1	18
GO:0001103	RNA polymerase II repressing transcription factor binding	28/8980	35/18337	0.000159929719250407	0.00183995334147135	0.00133395013951217	GATA6/HDAC2/SP1/GTF2A1/RBPJ/MIER3/MTA1/PPARA/STAT3/DDRGK1/SIN3A/TCF7L2/HDAC1/MIER1/PPARD/MKKS/PPARG/TCERG1/TTC8/BBS10/BBS2/BBS7/MTA2/DMAP1/GTF2A2/CHD4/RBBP8/TBP	28
GO:0004721	phosphoprotein phosphatase activity	112/8980	179/18337	0.00016173486979412	0.00184316719538959	0.00133628015559789	DUSP1/DUSP10/DUSP5/MTMR1/PHLPP2/PTEN/PTPRJ/PPP2R1B/PPP3CB/PTP4A1/TIMM50/CTDSPL/DUSP6/EYA4/PTPRZ1/LRRC40/PALD1/PPM1G/PPP5C/SSH2/PTPN4/CTDP1/CTDSPL2/DUSP16/DUSP18/DUSP2/DUSP22/DUSP4/DUSP7/DUSP8/EYA3/MTMR14/MTMR2/MTMR6/PDP2/PHLPP1/PPP1CA/PPP2CA/PPP2R5A/PPP2R5D/PPP4C/PTPN14/PTPN6/PTPRD/PTPRU/RNGTT/SBF1/UBASH3B/CDC25A/CDKN3/DUSP11/DUSP12/MTMR4/PPM1B/PPP1CC/PPP1R3D/PPP2R1A/PPP6C/PPTC7/PTP4A2/PTPN13/SSH…	112
GO:0030291	protein serine/threonine kinase inhibitor activity	26/8980	32/18337	0.000172380721246097	0.00192811028949338	0.00139786315864281	CDKN1B/CDKN1A/KAT2B/CASP3/PRKAR1A/CDKN2A/SPRY2/MACROH2A1/PKIA/PRKAR2A/SPRED1/YWHAG/CIT/PRKAG2/HSPB1/PKIB/PRKAR2B/HEXIM1/CDKN1C/CDKN2B/CDKN2C/HEXIM2/INKA2/RPTOR/SFN/SPRED2	26
GO:0051019	mitogen-activated protein kinase binding	26/8980	32/18337	0.000172380721246097	0.00192811028949338	0.00139786315864281	DUSP1/DUSP10/DUSP5/PTPRJ/ARRB2/DUSP6/SIRT1/CDK5RAP3/MAPK14/MAPKAPK5/DUSP16/DUSP2/DUSP4/DUSP7/DUSP8/TPR/IQGAP1/NBR1/GCH1/MAPKAPK3/TNIP1/ABL1/ATF7/MAPKAPK2/PPM1D/PRMT1	26
GO:0046982	protein heterodimerization activity	191/8980	324/18337	0.000174928531292227	0.00193865748441293	0.00140550978305295	BCL2/TLR4/AGTR1/CEBPB/MEF2D/PDGFB/SMC1A/AURKA/FXR1/GTF2A1/H2AC6/H3-3B/H3-5/H4C3/MCL1/TUBB2B/NFYB/SAE1/SNX2/FXR2/H2AC16/TP53/TPM4/H3C4/MIGA2/RAN/TCF4/UBA2/CHRAC1/DR1/DRAP1/HIF1A/MACROH2A1/MEF2A/NFYC/NOLC1/PIK3R1/POLE3/POLE4/RRAGA/SDCBP/SUPT5H/TCF12/UBA3/PAFAH1B2/RRAGD/AHR/ARNT2/ATF4/BDKRB2/CENPA/CHUK/FZD4/FZD9/H2AX/H2AZ2/H2BC12/H2BC13/H2BC5/H2BC8/ITGA3/MACROH2A2/MICU1/NR4A1/NR4A2/PAFAH1B1/PHB2/PPP…	191
GO:0003743	translation initiation factor activity	38/8980	51/18337	0.00017720937460817	0.00194608113206064	0.00141089186290907	EIF4G2/EIF1/EIF2A/EIF2B2/EIF2B5/EIF3A/EIF3C/EIF3CL/EIF3E/EIF3F/EIF3G/EIF3J/EIF4A1/EIF4E2/AGO2/DENR/EIF1AD/EIF2S3/EIF3D/EIF3K/EIF4G1/EIF4H/EIF3B/EIF3I/EIF4B/EIF5/EIF5B/EIF6/EIF1AX/EIF1B/EIF2B1/EIF2S1/COPS5/MCTS1/EIF3L/EIF4A2/DHX29/EIF3H	38
GO:0042974	retinoic acid receptor binding	22/8980	26/18337	0.000180224603577577	0.00195859464828896	0.00141996405313386	CNOT1/NCOR2/RARB/NCOA6/RARG/LRIF1/ASXL1/HMGA1/NR4A2/NSD1/NR1H4/TACC1/MED1/PPARG/NCOA1/NR1H2/ACTN4/CTBP2/NR0B2/PRAME/PRMT2/NRIP1	22
GO:0018024	histone-lysine N-methyltransferase activity	33/8980	43/18337	0.000181591556795003	0.00195859464828896	0.00141996405313386	KMT2D/KMT5B/SETD1B/SETD5/EED/SETD3/SUZ12/WDR5/WDR82/SETD7/NSD2/KMT5A/NSD3/ASH1L/DOT1L/EHMT1/KMT2B/KMT5C/MEN1/NSD1/RBBP5/SETD1A/SUV39H2/EZH1/KMT2A/KMT2C/MECOM/SETD2/SETDB1/SETDB2/EZH2/SETMAR/SMYD2	33
GO:0008353	RNA polymerase II CTD heptapeptide repeat kinase activity	12/8980	12/18337	0.000189560048777496	0.00202086668190672	0.00146511073487835	CDK9/MAPK1/CDK4/CDK19/BRD4/CDK12/CDK13/CDK6/CDK1/CCNK/CDK7/CDK8	12
GO:0035497	cAMP response element binding	15/8980	16/18337	0.000192383831472908	0.00202086668190672	0.00146511073487835	HMGA2/CREB3L2/CREB1/NR4A3/JUN/TCF12/ATF2/ATF6B/CREB5/E4F1/ATF6/CREB3L4/CREB3L1/ATF7/CREB3	15
GO:0070628	proteasome binding	15/8980	16/18337	0.000192383831472908	0.00202086668190672	0.00146511073487835	RAD23B/SACS/ECPAS/PSME4/PSMG1/ADRM1/BAG6/PSMD14/PSMF1/UCHL5/USP13/ID1/USP14/ZFAND1/RAD23A	15
GO:0030695	GTPase regulator activity	267/8980	467/18337	0.000194066257619284	0.00202096585520771	0.00146518263465739	GBF1/RABEP1/SMCR8/WASL/ARFGEF2/CDC42SE1/CPEB2/DAB2IP/DENND4B/DOCK9/EVI5/FNIP1/GNAQ/HERC1/RASA1/RASAL2/RGS5/RP2/SMAP2/GAPVD1/GDI2/RASGRP3/TBC1D10B/FAM13A/RALBP1/RGP1/TIAM1/USP6/USP6NL/ALDH1A1/ARHGAP12/CCDC88C/HACD3/IPO5/MADD/NRP1/SIPA1L1/TBC1D13/DENND1B/DOCK1/EIF2B2/EIF2B5/JUN/LARS1/OBSCN/RAPGEF2/RGL1/SH3BP4/TBC1D14/TBC1D8B/TRIO/VAV2/ARHGAP1/DEPDC1/RUNDC1/AGAP1/AGAP2/ARFGEF1/ARHGAP18/ARHGAP23/ARHG…	267
GO:0019838	growth factor binding	88/8980	137/18337	0.000216884412403531	0.00223928521524329	0.00162346226828374	DUSP1/IGF1R/IL6R/PDGFB/TGFBR1/TGFBR3/THBS1/BMPR2/IL6ST/LIFR/NRP2/NRP1/SORT1/CCN1/CD109/CD36/EGFR/FLT1/GLG1/HAX1/HTRA1/IGF2R/ITGB4/PTN/TWSG1/ACVR1/IGFBP5/TGFBR2/ACVR1B/ACVR1C/ACVR2B/API5/COL1A1/COL1A2/COL3A1/COL4A1/COL5A1/ESM1/FGFR1/FGFRL1/INSR/ITGAV/NTRK2/PCSK6/PXDN/RHBDF2/CCN2/ITGA6/LTBP1/OSMR/IGFBP7/ITGB3/LRP2/PDGFRB/ACVR2A/CCN3/IGFBP3/IL1R2/IL36RN/KL/LTBP4/PDGFA/RPS19/TRIM16/CEP57/CRIM1/FURIN/…	88
GO:0008276	protein methyltransferase activity	58/8980	85/18337	0.000248688530076518	0.00254589613841046	0.00184575251582215	KMT2D/KMT5B/PCMTD1/SETD1B/SETD5/EED/SETD3/SUZ12/WDR5/WDR82/SETD7/CARM1/FBXO11/NSD2/FBL/FAM98B/KMT5A/NSD3/ARMT1/ASH1L/DOT1L/EHMT1/ICMT/KMT2B/KMT5C/MEN1/NDUFAF7/NSD1/RBBP5/SETD1A/SUV39H2/TRMT112/EEF1AKMT2/EZH1/KMT2A/KMT2C/MECOM/METTL21A/SETD2/SETDB1/SETDB2/VCPKMT/EEF1AKMT3/PCMTD2/PRMT6/PRMT7/SETD6/FAM98A/LCMT1/EEF2KMT/EZH2/HEMK1/NTMT1/PRMT1/PRMT2/SETMAR/SETD4/SMYD2	58
GO:0005048	signal sequence binding	37/8980	50/18337	0.000272972553621774	0.00277101550231179	0.00200896209299704	KPNA5/AP2B1/TNPO1/KPNA6/IPO5/KPNA1/KPNA2/KPNA4/KPNB1/CAT/NOLC1/TOMM20/KDELR2/CEMIP/IPO4/KDELR1/NUP153/NUP214/NUP58/NUP98/PEX19/POM121/POM121C/TOMM40L/KPNA3/PEX5/RANBP6/SRP68/SEC61A2/SRP14/AP2M1/KDELR3/TNPO2/TOMM70/NFKBIA/SEC61A1/TIMM22	37
GO:0090079	translation regulator activity, nucleic acid binding	71/8980	108/18337	0.000311926770529013	0.0031400628233254	0.0022765181849135	EIF4G2/LARP1/CPEB2/CPEB3/CPEB4/EIF1/SHMT2/C1QBP/EEF1A1/EIF2A/PABPC1/EEF1A2/EEF2/EIF2B2/EIF2B5/EIF3A/EIF3C/EIF3CL/EIF3E/EIF3F/EIF3G/EIF3J/EIF4A1/EIF4E2/ABCF1/AGO2/CELF1/DENR/EEF2K/EIF1AD/EIF2S3/EIF3D/EIF3K/EIF4G1/EIF4H/ETF1/GFM1/GSPT1/MTRF1/PURA/EIF3B/EIF3I/EIF4B/EIF5/EIF5A2/EIF5B/EIF6/PAIP1/TUFM/EIF1AX/EIF1B/EIF2B1/EIF2S1/HBS1L/COPS5/CPEB1/MCTS1/EIF3L/EIF4A2/GTPBP2/EIF5A/TSFM/BOLL/DHX29/EEF1B2/EE…	71
GO:0032451	demethylase activity	30/8980	39/18337	0.000333753926441723	0.00330471100935739	0.00239588668506914	JARID2/KDM3A/KDM5A/KDM5B/CYP51A1/KDM1A/FBXL19/JMJD1C/KDM2B/KDM3B/KDM5C/KDM6A/KDM6B/PHF8/RIOX1/UTY/ALKBH3/ALKBH4/ALKBH5/JMJD6/RIOX2/KDM2A/ALKBH1/KDM1B/KDM7A/MMACHC/CYP1A1/HR/KDM4A/KDM4C	30
GO:0044390	ubiquitin-like protein conjugating enzyme binding	30/8980	39/18337	0.000333753926441723	0.00330471100935739	0.00239588668506914	ARIH1/ANKIB1/DCUN1D1/MARCHF6/RPS3/SIAH2/PPARA/UBA2/DCUN1D2/DCUN1D3/MARCHF7/RNF144B/RNF217/AUP1/PARK7/RNF180/RNF40/DCUN1D4/RNF19A/SIAH1/TCERG1/PRKN/ZMYM2/TOLLIP/ARIH2/FOXL2/GRIK2/RNF125/RNF19B/TRAF6	30
GO:0043022	ribosome binding	41/8980	57/18337	0.00035861446053447	0.00352200218150927	0.00255342089143927	CPEB2/CPEB3/CPEB4/ZNF598/C1QBP/EIF2A/ERI1/EEF2/EIF3C/GEMIN5/MRPS27/RICTOR/SPCS1/EIF3K/ETF1/OXA1L/RPN2/YTHDF1/YTHDF3/BAG6/EIF5A2/EIF6/GUF1/LETM1/SBDS/SRP68/EIF2S1/HSPA5/SEC61A2/CPEB1/SRP19/SRP72/EIF5A/MTOR/FMR1/GTPBP6/NAA10/NAA16/SEC61A1/SHFL/TACO1	41
GO:0035091	phosphatidylinositol binding	151/8980	253/18337	0.000368175477188307	0.00357525106025246	0.00259202586452601	GBF1/APPL1/DAB2IP/ITPR1/ITPR3/OSBPL2/OSBPL8/PITPNA/SH3PXD2A/SLC9A1/PICALM/SNX2/TWF1/SNX4/ATG2B/LAPTM4B/PITPNB/RNF34/WDFY3/ANKFY1/ANXA2/ARFIP1/ARFIP2/DENND1B/GOLPH3/MYO10/MYO1E/OBSCN/PLEKHA5/SAP30L/SDCBP/SNX6/VPS36/WDFY1/MREG/OSBP/PHF12/PLEKHF2/PXK/SNX5/ZFYVE26/ZFYVE9/ASAP1/CERT1/EEA1/EPB41/FCHO2/FLII/ITPR2/KCNJ2/MAPKAP1/MTSS2/OGT/PARD3/PFN1/PHLDA3/PIK3C2B/PLCB1/PLEKHA3/PLEKHA8/SESTD1/SNX16/SNX17/…	151
GO:0032183	SUMO binding	14/8980	15/18337	0.000369955614678441	0.00357525106025246	0.00259202586452601	RNF4/HABP4/CBX4/UBA2/CASP8AP2/RNF111/SIMC1/SOBP/USP25/HERC2/USPL1/TOLLIP/TDG/SERBP1	14
GO:0031624	ubiquitin conjugating enzyme binding	26/8980	33/18337	0.000433121081463007	0.00415246243180406	0.00301049907917478	ARIH1/ANKIB1/DCUN1D1/MARCHF6/SIAH2/PPARA/DCUN1D2/DCUN1D3/MARCHF7/RNF144B/RNF217/AUP1/RNF180/RNF40/DCUN1D4/RNF19A/SIAH1/PRKN/ZMYM2/TOLLIP/ARIH2/FOXL2/GRIK2/RNF125/RNF19B/TRAF6	26
GO:0001222	transcription corepressor binding	24/8980	30/18337	0.000481154906295445	0.00454407710707079	0.00329441630627649	ZNF644/CDC5L/LCOR/PER2/RORA/EED/MTF2/SUZ12/CTBP1/PHF12/ZBTB7A/EHMT1/WIZ/CNOT2/HDGF/NEK6/USP11/NR1D1/ESR1/HDAC6/CTBP2/EZH2/PHF1/PER1	24
GO:0000979	RNA polymerase II core promoter sequence-specific DNA binding	16/8980	18/18337	0.000485253267228586	0.00454407710707079	0.00329441630627649	CEBPB/GTF2A1/H3-3B/TBPL1/FOS/MACROH2A1/STAT1/GTF2B/POU2F1/HDAC1/RUVBL2/TAF1/EZH2/H3-3A/RELA/TBP	16
GO:0055106	ubiquitin-protein transferase regulator activity	16/8980	18/18337	0.000485253267228586	0.00454407710707079	0.00329441630627649	FBXW7/RING1/BTRC/GLMN/TRIB1/TRIB3/AUP1/CDC20/FZR1/RPL11/RPL23/CBX8/FBXO5/TRIB2/RPS7/RPL5	16
GO:0046875	ephrin receptor binding	22/8980	27/18337	0.000521154417521282	0.00484272720281314	0.00351093502330127	EPHA4/CDK5R1/CRK/SIPA1L1/CDK5/ANKS1A/CBL/EFNA1/EPHA7/LYN/CHN1/EFNA5/EFNB1/EFNB2/FYN/SRC/PTPN1/ANKS1B/GRB2/ABL1/SHC1/EFNA3	22
GO:1990381	ubiquitin-specific protease binding	18/8980	21/18337	0.00053780490355005	0.00494350797537805	0.00358400020522354	CLTC/LCOR/PTEN/SART3/MARCHF6/DERL1/SPATA2/SUMO1/BAG6/PARK7/CHMP3/SYVN1/DERL2/PRKN/RAD23A/AMFR/SELENOS/VCP	18
GO:0001224	RNA polymerase II transcription coregulator binding	20/8980	24/18337	0.000544276954242782	0.00494350797537805	0.00358400020522354	ZNF644/LCOR/EED/MTF2/SUZ12/CREB1/CTBP1/PGR/EHMT1/WIZ/CNOT2/USP11/ESR1/HDAC6/AR/CTBP2/EZH2/PHF1/RELA/THRB	20
GO:0035925	mRNA 3'-UTR AU-rich region binding	20/8980	24/18337	0.000544276954242782	0.00494350797537805	0.00358400020522354	CPEB2/CPEB3/ZFP36L1/ZFP36L2/ZFP36/ELAVL1/HNRNPA0/KHSRP/TIA1/DHX36/CPEB1/EXOSC4/NUDT21/RBM24/ELAVL4/HNRNPD/ILF3/EXOSC8/MEX3D/RBMS3	20
GO:0047485	protein N-terminus binding	69/8980	106/18337	0.000575481062800153	0.00518791883479541	0.0037611959485446	CALM1/NCOA3/SMARCC1/ATM/MDM2/RBPJ/DCTN4/NCOR2/RPA2/TBL1XR1/TP53/ARF6/HSPA1B/MAP2K1/ACOX1/EIF3E/EXOC2/HAX1/PDCD10/PDLIM5/SDCBP/SMARCA4/SMARCE1/STX5/CALM2/PARP1/BIRC2/CALM3/CSNK2A1/EPB41/EXOC4/MEN1/PEX19/PHB2/SLC9A3R1/SRRM2/TSC1/VPS25/YWHAQ/ZMYND8/ERCC3/GADD45A/HDAC1/HYPK/MAU2/MECP2/PEX5/PPP1CC/SNF8/ZWINT/CSNK2A2/HSPA1A/LRP8/NIPBL/STXBP1/ID1/KLHL13/NCOA1/NBN/TERT/EIF5A/ACTN4/BANF1/GLRX/GTF2H3/MORF4…	69
GO:0034062	5'-3' RNA polymerase activity	32/8980	43/18337	0.000597389482347231	0.00530622422555482	0.00384696632595121	POLR2D/POLR3D/POLR1G/POLR1B/POLR2C/RPAP1/MED21/POLR2A/POLR2B/POLR3A/TENT2/POLR2I/POLR2L/POLRMT/POLR1F/POLR1A/POLR1D/POLR3E/POLR3G/TRNT1/POLR1H/POLR2K/POLR2M/TERT/POLR2G/MED20/POLR1E/POLR2H/POLR2J/POLR3C/POLR3K/PRIM1	32
GO:0097747	RNA polymerase activity	32/8980	43/18337	0.000597389482347231	0.00530622422555482	0.00384696632595121	POLR2D/POLR3D/POLR1G/POLR1B/POLR2C/RPAP1/MED21/POLR2A/POLR2B/POLR3A/TENT2/POLR2I/POLR2L/POLRMT/POLR1F/POLR1A/POLR1D/POLR3E/POLR3G/TRNT1/POLR1H/POLR2K/POLR2M/TERT/POLR2G/MED20/POLR1E/POLR2H/POLR2J/POLR3C/POLR3K/PRIM1	32
GO:0043548	phosphatidylinositol 3-kinase binding	25/8980	32/18337	0.000705362551929577	0.00621954717321846	0.00450911750445953	CALM1/IGF1R/DAB2IP/BECN1/AXL/PIK3R1/CALM3/CBL/INSR/IRS2/PIK3IP1/ATP1A1/DNM2/FYN/IRS4/PIK3AP1/PTPN13/PDGFRB/IRS1/CORO1A/DAB1/FAM83A/GSN/JAK2/TYRO3	25
GO:0016538	cyclin-dependent protein serine/threonine kinase regulator activity	36/8980	50/18337	0.000790439861481832	0.00676646596773524	0.00490562886472265	CDKN1B/CCND1/CCNT2/CDKN1A/CDK5R1/KAT2B/CASP3/CDKN2A/CCNG1/CDK4/CCNA2/CCND2/CCNB2/CCNE2/CCNF/CCNJ/CCNY/CCNYL1/CCNB1/CCNE1/CCNI/CCNQ/CCNC/CCNH/CCNG2/CCNK/CCNL2/CKS2/CNPPD1/HEXIM1/CCND3/CCNJL/CDKN1C/CDKN2B/CDKN2C/HEXIM2	36
GO:0030957	Tat protein binding	10/8980	10/18337	0.000791351457914797	0.00676646596773524	0.00490562886472265	ACTB/GABARAPL1/SMARCA4/TRIM32/CTDP1/SMARCB1/DNAJA1/NPM1/DLL1/MDFIC	10
GO:0032452	histone demethylase activity	23/8980	29/18337	0.000795395833955632	0.00676646596773524	0.00490562886472265	JARID2/KDM3A/KDM5A/KDM5B/KDM1A/FBXL19/JMJD1C/KDM2B/KDM3B/KDM5C/KDM6A/KDM6B/PHF8/RIOX1/UTY/JMJD6/RIOX2/KDM2A/KDM1B/KDM7A/HR/KDM4A/KDM4C	23
GO:0051059	NF-kappaB binding	23/8980	29/18337	0.000795395833955632	0.00676646596773524	0.00490562886472265	AKAP8/HDAC2/EP300/GSK3B/MTDH/CDKN2A/NOTCH2/CDK5RAP3/HIF1AN/RNF25/CPNE1/FAF1/HDAC1/NPM1/PPARD/BCL10/TAF4B/ANXA4/SETD6/APEX1/COMMD6/NFKBIA/RELA	23
GO:0140457	protein demethylase activity	23/8980	29/18337	0.000795395833955632	0.00676646596773524	0.00490562886472265	JARID2/KDM3A/KDM5A/KDM5B/KDM1A/FBXL19/JMJD1C/KDM2B/KDM3B/KDM5C/KDM6A/KDM6B/PHF8/RIOX1/UTY/JMJD6/RIOX2/KDM2A/KDM1B/KDM7A/HR/KDM4A/KDM4C	23
GO:0140101	catalytic activity, acting on a tRNA	78/8980	123/18337	0.000851170257167632	0.00719030538922028	0.00521290875203143	MARS2/NARS1/YARS2/DUS2/EARS2/ELAC2/IARS2/MARS1/RARS1/VARS1/CARS1/CARS2/EPRS1/LARS1/MTFMT/TRMT1/YARS1/POP7/CDKAL1/DARS2/GARS1/IARS1/KARS1/LRRC47/PARS2/PRORP/PUS1/QARS1/SARS2/TRMO/TRMT1L/TSEN34/AARS1/AARS2/BCDIN3D/DTWD1/DTWD2/FTSJ1/METTL2A/METTL2B/METTL6/POP1/POP4/QTRT1/RPP14/TRMT10C/TRMT2B/TRMT6/TRMT61A/NT5C3A/TARS3/TRMT13/TYW3/TYW5/WARS2/ALKBH1/DUS4L/GATC/HARS2/METTL8/QRSL1/RPP30/RPP40/THUMPD2/TR…	78
GO:0001223	transcription coactivator binding	21/8980	26/18337	0.00087703963015679	0.00730664740158209	0.00529725569720834	CCNT2/CDK9/RORA/CREB1/PPARA/PGR/SMAD3/SMAD4/TFAM/AHR/FOXO1/CIT/PPARD/RPL23/ESR1/TERT/AR/RELA/TEAD2/THRB/VGLL4	21
GO:0043425	bHLH transcription factor binding	21/8980	26/18337	0.00087703963015679	0.00730664740158209	0.00529725569720834	HAND1/SP1/MAP3K10/SIRT1/TCF21/TWIST1/KDM1A/SMAD3/TCF12/CREBBP/FHL2/NCAPG2/TCF3/USF2/IKZF4/BHLHE40/KLF5/LMO2/ASCL1/ISL1/SOX9	21
GO:0050750	low-density lipoprotein particle receptor binding	19/8980	23/18337	0.000936057612852827	0.00774491504333024	0.00561499591848271	CLTC/HSP90B1/ANKRA2/PICALM/AP2A1/APBB3/HSPG2/LANCL1/SNX17/SYT1/DNAJA1/LDLRAP1/LRPAP1/MESD/AP2M1/DKK1/APOE/CLU/PCSK9	19
GO:0004879	nuclear receptor activity	37/8980	52/18337	0.000965722816036076	0.00788238622818635	0.00571466132960181	NR6A1/RORA/RARB/NR4A3/PPARA/RARG/SREBF1/PGR/STAT3/ESRRA/NKX3-1/NR3C1/AHR/NR1D2/NR2C2/NR2F2/NR4A1/NR4A2/THRA/ESR2/NR1H4/PPARD/RXRB/PPARG/NR1D1/NR1H2/NR3C2/ARNT/ESR1/RORB/AR/NR2F1/NR1H3/NR2F6/RXRG/THRB/NR2C1	37
GO:0098531	ligand-activated transcription factor activity	37/8980	52/18337	0.000965722816036076	0.00788238622818635	0.00571466132960181	NR6A1/RORA/RARB/NR4A3/PPARA/RARG/SREBF1/PGR/STAT3/ESRRA/NKX3-1/NR3C1/AHR/NR1D2/NR2C2/NR2F2/NR4A1/NR4A2/THRA/ESR2/NR1H4/PPARD/RXRB/PPARG/NR1D1/NR1H2/NR3C2/ARNT/ESR1/RORB/AR/NR2F1/NR1H3/NR2F6/RXRG/THRB/NR2C1	37
GO:0003899	DNA-directed 5'-3' RNA polymerase activity	29/8980	39/18337	0.00110231267373837	0.008877291399173	0.00643595890912508	POLR2D/POLR3D/POLR1G/POLR1B/POLR2C/RPAP1/MED21/POLR2A/POLR2B/POLR3A/POLR2I/POLR2L/POLRMT/POLR1F/POLR1A/POLR1D/POLR3E/POLR3G/POLR1H/POLR2K/POLR2M/POLR2G/MED20/POLR1E/POLR2H/POLR2J/POLR3C/POLR3K/PRIM1	29
GO:0030544	Hsp70 protein binding	29/8980	39/18337	0.00110231267373837	0.008877291399173	0.00643595890912508	DNAJB12/DNAJB9/RPS3/SACS/CREB1/IQCG/DNAJB1/DNAJC2/NUP62/DNAJA3/TSC1/DNAJA1/METTL21A/DNAJB14/DNAJC18/ERN1/FGF1/NOD2/BAX/DNAJC10/PRKN/STIP1/CYP1A1/DNAJB2/HDAC8/MVD/SNCA/ST13/FICD	29
GO:0140142	nucleocytoplasmic carrier activity	24/8980	31/18337	0.00114007288202346	0.00912058305618765	0.00661234324045671	IPO9/KPNA5/TNPO1/KPNA6/XPO1/XPO7/IPO5/KPNA1/RAN/KPNA2/KPNA4/KPNB1/CSE1L/NUP42/EIF4ENIF1/IPO4/NUP214/TNPO3/XPO6/KPNA3/RANBP6/XPO4/TNPO2/XPO5	24
GO:0048156	tau protein binding	32/8980	44/18337	0.00116384805342133	0.00924952926666425	0.00670582811943592	SMAD2/ACTB/DYRK1A/EP300/GSK3B/HSP90AA1/PICALM/TAOK1/BAG2/CDK5/PPP2R2A/PPP5C/PRKAA1/HSP90AB1/LGMN/MAP1A/MARK2/MARK3/PPP2CA/FKBP4/FYN/TAOK2/MARK4/ROCK2/HDAC6/MARK1/PPP2CB/APOE/CLU/HSPA2/PIN1/SNCA	32
GO:0070717	poly-purine tract binding	22/8980	28/18337	0.00130475301337091	0.0102646877500827	0.00744180917398817	ATXN1/DDX3X/RBMS2/HNRNPU/PABPC1/PNPT1/EIF4A3/PATL1/RBMS1/RBPMS/TIA1/DAZAP1/HNRNPDL/KHDRBS1/LARP4/PABPC4L/ELAVL4/FMR1/MCRS1/PABPC3/PABPC4/RBMS3	22
GO:0044183	protein folding chaperone	27/8980	36/18337	0.00131376627705029	0.0102646877500827	0.00744180917398817	CCT7/HSPA8/HSP90AA1/HSPA13/HSPA1B/CCT2/DNAJB1/CCT6A/CCT8/CD74/HSP90AB1/HSPA14/CCT5/FKBP8/PFDN2/HSPA1A/HSPA5/CCT6B/CLGN/HSPA6/HSPB1/CALR/CCT3/TCP1/HSPA9/DFFA/HSPA2	27
GO:0019888	protein phosphatase regulator activity	57/8980	87/18337	0.00133138932469596	0.0102646877500827	0.00744180917398817	CALM1/PHACTR4/PPP1R15B/ARPP19/PPP1R37/PPP1R2/PPP2R1B/MGAT5/PPP2R5E/SHOC2/PHACTR2/PPP2R2A/PTN/CALM2/PPP6R1/PPP6R3/ANKLE2/CALM3/ELFN1/PABIR1/PPP2R5A/PPP2R5D/LMTK2/PPP2R1A/PPP4R4/PPP6R2/RCAN1/LGALS3/PPP2R2D/PPP2R3A/PPP3R1/PPP4R2/PTPA/BOD1L2/IGFBP3/PPME1/PPP1R14B/PPP1R15A/PPP1R26/PPP1R35/PPP1R3B/PPP2R5C/URI1/B3GAT3/BOD1L1/EIF2AK2/ENSA/PPP1R10/PPP1R11/PPP1R14C/PPP1R7/PPP1R8/PPP2R2C/RCAN3/SH3RF2/PHACTR…	57
GO:0015037	peptide disulfide oxidoreductase activity	12/8980	13/18337	0.00135106403333042	0.0102646877500827	0.00744180917398817	GSR/PDIA6/TXNDC12/GSTO1/PDIA3/TXN/P4HB/PDIA4/GLRX/GLRX2/GSTO2/PDIA2	12
GO:0019104	DNA N-glycosylase activity	12/8980	13/18337	0.00135106403333042	0.0102646877500827	0.00744180917398817	MBD4/SMUG1/MPG/NTHL1/PCNA/NEIL3/MUTYH/APEX1/UNG/NEIL2/OGG1/TDG	12
GO:0031994	insulin-like growth factor I binding	12/8980	13/18337	0.00135106403333042	0.0102646877500827	0.00744180917398817	IGF1R/ITGB4/IGFBP5/INSR/ITGAV/ITGA6/ITGB3/LRP2/IGFBP3/IGFBP4/IGFBP1/IGFBP6	12
GO:0072542	protein phosphatase activator activity	12/8980	13/18337	0.00135106403333042	0.0102646877500827	0.00744180917398817	CALM1/PHACTR4/PPP2R5E/CALM2/CALM3/PPP2R5A/PPP2R5D/PTPA/IGFBP3/PPP1R15A/PPP2R5C/B3GAT3	12
GO:0016853	isomerase activity	96/8980	157/18337	0.0013825292649728	0.0104380959505447	0.00756752860827219	ERO1A/PGM2L1/FKBP1A/PTGES2/PGM3/LSS/BPGM/FKBP10/FKBP14/FKBP7/PDIA6/DEGS1/ECI1/FKBP3/HMGCS1/MMUT/PUS7/TMX3/DSEL/FKBP9/KATNAL1/PDIA3/PPIF/PTGES3/PUS1/QSOX2/RPUSD3/TOP2A/AMACR/DSE/EBP/ENOPH1/FKBP4/FKBP8/GLCE/GNPDA1/HSPD1/P4HB/PBLD/PDIA4/PGAM4/PMM2/PPIA/PPIB/PPIC/PPIL1/IDI1/ITGB3/NKTR/PGM1/PIN4/PPIG/PPIL3/PPIL4/PPWD1/PTPA/RPE/TPI1/TRUB1/TXNDC5/CRELD2/FKBP15/FKBP1B/GSTZ1/PTGDS/PTGES/YJEFN3/DKC1/ERO1B/…	96
GO:0008094	DNA-dependent ATPase activity	36/8980	51/18337	0.00142494923631683	0.0106915445805636	0.0077512766565257	SMARCAD1/XRCC6/CHD8/MSH2/MSH6/SMARCA4/BLM/BPTF/BTAF1/CHD6/CHTF18/RAD54B/RAD54L/RFC2/RFC5/TOP2A/ATRX/DHX36/DSCC1/ERCC6L/RAD17/RAD51/SMARCA5/XRCC5/TTF2/HLTF/INO80/RFC3/CDK7/RBBP4/RFC4/SMARCA2/TOP2B/XRCC2/XRCC3/RAD51C	36
GO:0097602	cullin family protein binding	20/8980	25/18337	0.00146447479799652	0.0109202812097518	0.00791710871951336	KCTD5/KLHL3/BTBD1/DCUN1D1/DCUN1D2/DCUN1D3/KLHL21/KCTD21/KCTD2/KLHL36/RBX1/SKP1/DCUN1D4/DDB1/KCTD9/KLHL13/KCTD17/PRKN/RNF7/KLHL9	20
GO:0030742	GTP-dependent protein binding	18/8980	22/18337	0.00159743147473296	0.0117376709717924	0.00850970917439114	GCHFR/AP1G1/ARFIP2/RAB34/RAB5B/EEA1/RAB3C/RAPGEF5/HPS6/RAB3D/UNC13B/AP3B1/CDC42/RAB32/RAB38/RAPGEF6/GCH1/DNM1L	18
GO:0070412	R-SMAD binding	18/8980	22/18337	0.00159743147473296	0.0117376709717924	0.00850970917439114	SMAD2/DDX5/PMEPA1/PAX6/ANKRD1/FOS/JUN/SMAD3/SMAD4/PARP1/DROSHA/MEN1/SMAD6/SMURF1/TRIM33/PPM1A/LDLRAD4/MYOCD	18
GO:0019211	phosphatase activator activity	14/8980	16/18337	0.00161295809711717	0.0117376709717924	0.00850970917439114	CALM1/PHACTR4/FRS2/PPP2R5E/CALM2/BMP2/CALM3/PPP2R5A/PPP2R5D/PTPA/IGFBP3/PPP1R15A/PPP2R5C/B3GAT3	14
GO:0035173	histone kinase activity	14/8980	16/18337	0.00161295809711717	0.0117376709717924	0.00850970917439114	BAZ1B/AURKA/AURKB/CDK2/PRKAA1/HASPIN/PRKAA2/PRKCB/VRK1/CDK1/CHEK1/PKN1/PRKCA/JAK2	14
GO:0034212	peptide N-acetyltransferase activity	37/8980	53/18337	0.00169576348241402	0.0122167753033388	0.00885705563992497	NAA20/NAA30/NCOA3/EP300/KAT2A/KAT2B/MSL3/NAA50/BRPF3/NAA25/PHF14/ATF2/BRD1/EPC1/EPC2/GTF2B/KAT5/MCM3AP/SRCAP/CLOCK/CREBBP/GTF3C4/KAT6A/SUPT7L/TAF1/BRCA2/TADA2A/USP22/MEAF6/NAA60/NAA80/NCOA1/TAF9/ATAT1/ESCO1/NAA10/NAA16	37
GO:0016251	RNA polymerase II general transcription initiation factor activity	28/8980	38/18337	0.00169902173092792	0.0122167753033388	0.00885705563992497	GTF2A1/GTF2E2/TBPL1/TAF2/DR1/DRAP1/GTF2B/GTF2E1/SNAPC1/TAF1/TAF8/SNAPC4/TAF4B/CCNH/SNAPC2/SNAPC5/TAF13/TAF3/TAF7/TAF6L/TAF9/GTF2A2/GTF2H3/TAF11/TAF12/TAF7L/TAF4/TBP	28
GO:0001102	RNA polymerase II activating transcription factor binding	34/8980	48/18337	0.00174783234934504	0.0124933815266794	0.00905759274154517	EP300/SETD3/CREB1/CTNNB1/FOS/HEY2/HIPK2/JUN/SIN3A/SMAD3/ATF2/ID2/LDB1/LDB2/NCOR1/RB1/RBL2/TBX3/TP53BP1/CREBBP/TCF3/NEUROD1/NHLH2/PRRX1/BEX1/BHLHE40/EOMES/LMO2/EGR2/GTF2I/ISL1/MAD2L2/NFE2L2/TBXT	34
GO:0106306	protein serine phosphatase activity	48/8980	72/18337	0.00180401767444114	0.012744171641666	0.00923941338956618	DUSP1/DUSP10/DUSP5/PHLPP2/PTEN/PPP3CB/CTDSPL/DUSP6/PPM1G/PPP5C/SSH2/CTDP1/DUSP16/DUSP18/DUSP2/DUSP22/DUSP4/DUSP7/DUSP8/PHLPP1/PPP1CA/PPP2CA/PPP4C/CDKN3/DUSP12/PPM1B/PPP1CC/PPP6C/PPTC7/SSH1/CTDSP1/PPM1A/PPM1H/PPP1CB/PPP3CA/DUSP3/CTDSP2/EYA1/PPP2CB/CDC14B/CPPED1/DUSP23/PPM1D/PPM1E/PPM1K/SSU72/UBLCP1/CDC14A	48
GO:0106307	protein threonine phosphatase activity	48/8980	72/18337	0.00180401767444114	0.012744171641666	0.00923941338956618	DUSP1/DUSP10/DUSP5/PHLPP2/PTEN/PPP3CB/CTDSPL/DUSP6/PPM1G/PPP5C/SSH2/CTDP1/DUSP16/DUSP18/DUSP2/DUSP22/DUSP4/DUSP7/DUSP8/PHLPP1/PPP1CA/PPP2CA/PPP4C/CDKN3/DUSP12/PPM1B/PPP1CC/PPP6C/PPTC7/SSH1/CTDSP1/PPM1A/PPM1H/PPP1CB/PPP3CA/DUSP3/CTDSP2/EYA1/PPP2CB/CDC14B/CPPED1/DUSP23/PPM1D/PPM1E/PPM1K/SSU72/UBLCP1/CDC14A	48
GO:0016407	acetyltransferase activity	61/8980	95/18337	0.00192967947878992	0.0134771326782934	0.0097708037542176	NAA20/NAA30/NAT8L/NCOA3/ACAA1/ACAT2/DBT/EP300/KAT2A/KAT2B/MSL3/FASN/LPCAT1/NAA50/BRPF3/CRAT/GNPNAT1/NAA25/PHF14/SMARCE1/PAFAH1B2/ATF2/BRD1/DLAT/EPC1/EPC2/GTF2B/KAT5/MCM3AP/PAFAH2/SAT1/SRCAP/CASD1/CLOCK/CREBBP/ELP3/GTF3C4/HADHA/KAT6A/SUPT7L/TAF1/BRCA2/ESCO2/NAT1/TADA2A/USP22/ACAT1/MEAF6/NAA60/NAA80/NAGS/NCOA1/SPHK1/TAF9/HGSNAT/ATAT1/ESCO1/NAA10/NAA16/SAT2/LCAT	61
GO:1901981	phosphatidylinositol phosphate binding	103/8980	171/18337	0.00193008605409334	0.0134771326782934	0.0097708037542176	GBF1/DAB2IP/OSBPL2/OSBPL8/SH3PXD2A/SLC9A1/PICALM/TWF1/ATG2B/LAPTM4B/RNF34/ANKFY1/ANXA2/ARFIP1/ARFIP2/DENND1B/GOLPH3/MYO10/OBSCN/PLEKHA5/SAP30L/SDCBP/VPS36/OSBP/SNX5/ZFYVE26/ASAP1/CERT1/FCHO2/FLII/KCNJ2/MAPKAP1/MTSS2/OGT/PARD3/PFN1/PHLDA3/PLCB1/PLEKHA3/PLEKHA8/SESTD1/SNX24/SYT1/SYT7/WIPI1/BTK/FCHSD2/HIP1R/IQGAP1/IQGAP2/KRIT1/LDLRAP1/MYO1B/PLEKHB2/SNX13/SNX3/TIRAP/TPCN1/TTPAL/VIL1/ZFYVE16/AMER2/FER…	103
GO:0005085	guanyl-nucleotide exchange factor activity	117/8980	197/18337	0.00202207183198082	0.0140382917990393	0.0101776392269089	GBF1/SMCR8/ARFGEF2/DENND4B/DOCK9/FNIP1/HERC1/GAPVD1/RASGRP3/RGP1/TIAM1/CCDC88C/MADD/DENND1B/DOCK1/EIF2B2/EIF2B5/OBSCN/RAPGEF2/RGL1/TRIO/VAV2/ARFGEF1/ARHGEF2/ARHGEF40/ARHGEF7/ARHGEF9/CYTH1/DENND5A/DENND6A/DOCK7/FARP1/FARP2/FBXO8/FGD6/FLCN/ITSN2/MCF2L2/MYCBP2/NUCB2/PLCE1/PREB/PREX1/RAB3GAP2/RAB3IP/RAPGEF5/RGL2/SBF1/THG1L/VAV3/WDR41/ADRB1/ARHGEF10/ARHGEF25/CYTH2/DENND11/DENND2C/FGD4/KALRN/NUCB1/RABG…	117
GO:0015036	disulfide oxidoreductase activity	29/8980	40/18337	0.0021373380601118	0.0146275460678493	0.0106048434371302	ERO1A/PTGES2/SELENOT/GSR/PDIA6/TXNDC12/TXNRD1/GLRX3/GLRX5/GSTO1/PDIA3/TXN/NXN/P4HB/PDIA4/CCS/PGK1/DNAJC10/ERO1B/TMX1/TXNL1/ENOX2/GLRX/GLRX2/GSTO2/PDIA2/SH3BGRL3/TXN2/TXNRD3	29
GO:0060590	ATPase regulator activity	32/8980	45/18337	0.00214327454802097	0.0146275460678493	0.0106048434371302	GRPEL2/FNIP1/BAG2/BAG5/DNAJB1/DNAJC19/GRPEL1/BAG4/DNAJA2/FNIP2/HSPH1/PFN1/RAB4A/SIL1/TOR1AIP2/TSC1/DNAJA1/HSPBP1/KATNB1/NCAPH/DNAJB4/AHSA2P/DNAJB6/ATP1B1/DNAJC10/TOR1AIP1/AHSA1/BAG1/DNAJB2/DNAJC1/HYOU1/ATP5IF1	32
GO:0140223	general transcription initiation factor activity	32/8980	45/18337	0.00214327454802097	0.0146275460678493	0.0106048434371302	GTF2A1/RRN3/GTF2E2/TBPL1/TAF2/DR1/DRAP1/GTF2B/GTF2E1/BRF1/SNAPC1/TAF1/TAF8/SNAPC4/TAF4B/CCNH/SNAPC2/SNAPC5/TAF13/TAF3/TAF7/TAF6L/TAF9/GTF2A2/GTF2H3/SNAPC3/TAF11/TAF12/TAF7L/UBTF/TAF4/TBP	32
GO:0017124	SH3 domain binding	79/8980	128/18337	0.00244126250009887	0.0165447773233737	0.0119948193909436	SOCS7/CD2AP/DAB2IP/FMN1/SYNJ1/UVRAG/ADAM9/CRK/ADAM17/CCDC6/ENAH/EPS15/SH3BGRL/ADAM10/DOCK1/ARHGAP1/QKI/ADAM12/CBL/ERRFI1/INPPL1/LANCL1/LYN/NCKIPSD/PTPN6/SYNJ2/WASF2/AFAP1/ARHGAP27/CIT/DNM2/FUT8/HIP1R/KHDRBS1/TOM1L1/ABI2/ADAM19/CTTNBP2/DOCK4/ELMO1/GJA1/LRP2/PLSCR1/SGIP1/SH3GL1/CBLB/HCLS1/KHDRBS3/PLSCR4/PTPN12/PTPN22/SH3BGR/SH3BP5/WIPF1/ARHGAP17/DNAJC6/GRB2/PRKN/RUFY2/SOS1/ZNF106/AKAP5/DOCK3/PAK3/M…	79
GO:0004722	protein serine/threonine phosphatase activity	64/8980	101/18337	0.0024515853815264	0.0165447773233737	0.0119948193909436	DUSP1/DUSP10/DUSP5/PHLPP2/PTEN/PPP2R1B/PPP3CB/TIMM50/CTDSPL/DUSP6/LRRC40/PPM1G/PPP5C/SSH2/CTDP1/CTDSPL2/DUSP16/DUSP18/DUSP2/DUSP22/DUSP4/DUSP7/DUSP8/MTMR6/PDP2/PHLPP1/PPP1CA/PPP2CA/PPP4C/CDKN3/DUSP12/MTMR4/PPM1B/PPP1CC/PPP1R3D/PPP2R1A/PPP6C/PPTC7/SSH1/CTDSP1/PPM1A/PPM1H/PPP1CB/PPP3CA/PPP3R1/DUSP3/LRRK2/PDP1/CTDSP2/CYCS/MTMR3/EYA1/PPP2CB/CDC14B/CPPED1/DUSP23/PPA2/PPM1D/PPM1E/PPM1K/SSU72/UBLCP1/CDC…	64
GO:0000774	adenyl-nucleotide exchange factor activity	11/8980	12/18337	0.00256268531546636	0.0170620508676373	0.0123698382030971	GRPEL2/BAG2/BAG5/GRPEL1/BAG4/HSPH1/PFN1/SIL1/HSPBP1/BAG1/HYOU1	11
GO:0097157	pre-mRNA intronic binding	11/8980	12/18337	0.00256268531546636	0.0170620508676373	0.0123698382030971	EP300/HNRNPA2B1/PRPF8/HNRNPL/RBM4/RBM24/RBM41/RNPC3/ELAVL4/TARDBP/SOX9	11
GO:0070888	E-box binding	33/8980	47/18337	0.00257060700158111	0.0170620508676373	0.0123698382030971	MYC/ARNTL2/SNAI1/ASCL2/GATA3/MYF5/SNAI2/TCF21/TCF4/TWIST1/HIF1A/NEUROG1/TCF12/AHR/MAX/ZEB1/CLOCK/HDAC1/HES1/MYBBP1A/SREBF2/TCF3/NEUROD1/PPARG/BHLHE40/CIART/NR1D1/ASCL1/ARNTL/ATOH8/MITF/TFAP4/PER1	33
GO:0016896	exoribonuclease activity, producing 5'-phosphomonoesters	27/8980	37/18337	0.00259768261216832	0.0171475442377013	0.0124318201514181	CNOT8/PDE12/CNOT1/DCP2/XRN1/ERI1/CNOT6/EXOSC2/PNPT1/CNOT7/EXOSC10/PAN3/CNOT2/DIS3/ERI2/EXD2/REXO2/DIS3L2/EXOSC4/EXOSC5/ANGEL2/CNOT6L/EXOSC3/DIS3L/ISG20/XRN2/ISG20L2	27
GO:0005200	structural constituent of cytoskeleton	65/8980	103/18337	0.00263872106389332	0.0173237774194735	0.0125595876725357	TUBB4A/ACTB/ARPC2/CD2AP/TUBB2B/VIM/ACTG1/CCDC6/TUBB/ACTR2/ADD3/AGRN/ARPC3/DMD/ERBIN/INA/KRT6B/PLS1/PPL/TUBB4B/ACTA1/ACTR3/ANK3/DSP/EPB41/MSN/NEFL/PLEC/SPTBN2/SYNM/TLN1/TUBA1C/TUBB2A/TUBG1/TUBGCP3/ACTL6B/ARPC5/EPB41L3/NEFH/SPTAN1/TUBB3/TUBGCP4/BICD1/TUBE1/CTNNA2/NEFM/TPM1/TUBA1A/TUBA1B/TUBG2/ARPC1B/SORBS3/SPTBN1/EPB41L4B/HLA-DRB1/ADD1/ARPC4/KRT14/KRT5/KRT9/SORBS2/TUBA3D/TUBB6/YEATS4/TUBA8	65
GO:0001226	RNA polymerase II transcription corepressor binding	15/8980	18/18337	0.00289927256746982	0.0186966594083253	0.0135549151513826	ZNF644/LCOR/EED/MTF2/SUZ12/CTBP1/EHMT1/WIZ/CNOT2/USP11/ESR1/HDAC6/CTBP2/EZH2/PHF1	15
GO:0005520	insulin-like growth factor binding	22/8980	29/18337	0.00290558986296181	0.0186966594083253	0.0135549151513826	IGF1R/CCN1/HTRA1/IGF2R/ITGB4/IGFBP5/ESM1/INSR/ITGAV/CCN2/ITGA6/IGFBP7/ITGB3/LRP2/CCN3/IGFBP3/CRIM1/IGFBP4/CCN5/HTRA3/IGFBP1/IGFBP6	22
GO:0005161	platelet-derived growth factor receptor binding	13/8980	15/18337	0.00290974500725592	0.0186966594083253	0.0135549151513826	ITGA5/PDGFB/PTEN/PTPRJ/LYN/ITGB3/PDGFRB/VEGFA/ERN1/PDGFA/PDGFRA/IL1R1/PDGFC	13
GO:0042813	Wnt-activated receptor activity	13/8980	15/18337	0.00290974500725592	0.0186966594083253	0.0135549151513826	FZD6/FZD2/FZD3/FZD4/FZD8/FZD9/PKD1/LRP6/FZD7/FZD1/FZD10/ROR1/RYK	13
GO:0016278	lysine N-methyltransferase activity	41/8980	61/18337	0.00302263441369664	0.0191612220751371	0.0138917190366975	KMT2D/KMT5B/SETD1B/SETD5/EED/SETD3/SUZ12/WDR5/WDR82/SETD7/NSD2/KMT5A/NSD3/ASH1L/DOT1L/EHMT1/KMT2B/KMT5C/MEN1/NSD1/RBBP5/SETD1A/SUV39H2/EEF1AKMT2/EZH1/KMT2A/KMT2C/MECOM/METTL21A/SETD2/SETDB1/SETDB2/VCPKMT/EEF1AKMT3/SETD6/SETD9/EEF2KMT/EZH2/SETMAR/SETD4/SMYD2	41
GO:0032813	tumor necrosis factor receptor superfamily binding	34/8980	49/18337	0.00303583975288703	0.0191612220751371	0.0138917190366975	TNFSF9/DAB2IP/TRAP1/CASP3/FEM1B/MADD/FADD/MYD88/STAT1/TRIM37/CASP8AP2/EDA/TNFSF10/BID/FASLG/TRAF3/TRAF4/BDNF/CD70/NGF/TNFSF13B/TNFSF14/TNFSF15/TNFSF8/SIVA1/TNFSF11/CASP8/CD40LG/CFLAR/LTA/NOL3/TNF/TRAF6/BEX3	34
GO:0051015	actin filament binding	122/8980	208/18337	0.00303974994794391	0.0191612220751371	0.0138917190366975	MARCKSL1/MYH9/ARPC2/CDK5R1/ITPRID2/MYH2/MYO1C/MYO5A/MYO5C/MYO6/CAPZA1/CFL2/LCP1/SHROOM3/TWF1/TPM4/PPP1R9A/ACTR2/ADD3/ANTXR1/ARPC3/CORO1B/CTNNA1/DBN1/EEF2/EGFR/FLNA/FMNL2/FMNL3/MARCKS/MYO10/MYO1D/MYO1E/PLS1/SYNE2/ABL2/GAS7/ACTR3/BLOC1S6/CORO1C/EZR/FLII/LASP1/MYH15/MYO18A/MYO5B/PKNOX2/RCSD1/SPTBN5/SYNE1/TLN1/TMEM201/UTRN/AFDN/AIF1L/ARPC5/CAPZB/CORO7/CTTN/DSTN/FHOD1/HIP1R/IQGAP1/IQGAP2/KPTN/MACF1/MY…	122
GO:0008757	S-adenosylmethionine-dependent methyltransferase activity	95/8980	158/18337	0.00304549225035291	0.0191612220751371	0.0138917190366975	KMT2D/DNMT1/KMT5B/PCMTD1/SETD1B/SETD5/BMT2/EED/SETD3/SUZ12/WDR5/WDR82/SETD7/CARM1/FBXO11/NSD2/RNMT/FBL/KMT5A/NSD3/NSUN5/TRMT1/ARMT1/ASH1L/DOT1L/EHMT1/ICMT/KMT2B/KMT5C/MEN1/NDUFAF7/NSD1/RBBP5/SETD1A/SUV39H2/TRMO/TRMT112/TRMT1L/EEF1AKMT2/EZH1/FTSJ1/KMT2A/KMT2C/MECOM/MEPCE/METTL16/METTL21A/METTL2A/METTL2B/METTL6/SETD2/SETDB1/SETDB2/TRMT10C/TRMT2B/TRMT6/TRMT61A/VCPKMT/CARNMT1/CMTR2/EEF1AKMT3/PCMTD2/P…	95
GO:0005543	phospholipid binding	250/8980	451/18337	0.00314455223162893	0.0196819642269832	0.0142692525591234	GBF1/THBS1/APPL1/DAB2IP/GRAMD1B/HSPA8/ITPR1/ITPR3/OSBPL2/OSBPL8/PITPNA/SH3PXD2A/SLC9A1/WNT5A/PICALM/SNX2/TWF1/ANXA7/AXL/PLA2G4F/SNX4/ATG2B/ATP8B1/LAPTM4B/PEBP1/PITPNB/PLA2G4C/RNF34/WDFY3/ANKFY1/ANXA2/ARFIP1/ARFIP2/CLINT1/DENND1B/GOLPH3/JCHAIN/MYO10/MYO1E/NUP62/OBSCN/OSBPL10/PACSIN2/PACSIN3/PLEKHA5/PRKCI/RAPGEF2/SAP30L/SDCBP/SNX6/VPS36/WDFY1/MREG/OSBP/PHF12/PLEKHF2/PXK/SNX5/ZFYVE26/ZFYVE9/AGAP1/AS…	250
GO:0016747	transferase activity, transferring acyl groups other than amino-acyl groups	131/8980	225/18337	0.00317422530827943	0.0197652792391832	0.0143296552169749	NAA20/NAA30/NAT8L/NCOA3/ACAA1/ACAT2/DBT/EP300/KAT2A/KAT2B/MSL3/ZDHHC5/AGPAT5/ELOVL5/FASN/LCLAT1/ZDHHC20/HHAT/LPCAT1/LPGAT1/NAA50/PLA2G4C/SIRT1/BRPF3/CPT1A/CRAT/GNPNAT1/GPAM/NAA25/PHF14/SMARCE1/PAFAH1B2/ALAS1/ATF2/BRD1/CERS2/DLAT/EPC1/EPC2/GLUL/GPAT4/GTF2B/KAT5/LIPT2/MBOAT2/MCAT/MCM3AP/NMT1/PAFAH2/PRDX6/SAT1/SOAT1/SRCAP/ZDHHC12/ZDHHC18/ZDHHC21/ZDHHC23/ZDHHC3/ZDHHC6/ZDHHC7/ABHD5/CASD1/CERS1/CERS6/C…	131
GO:0004532	exoribonuclease activity	28/8980	39/18337	0.00321791751286493	0.019934586438671	0.0144524014612881	CNOT8/PDE12/CNOT1/DCP2/XRN1/ERI1/CNOT6/EXOSC2/PNPT1/CNOT7/EXOSC10/PAN3/CNOT2/DIS3/ERI2/EXD2/REXO2/DIS3L2/EXOSC4/EXOSC5/ANGEL2/CNOT6L/EXOSC3/DIS3L/ISG20/XRN2/DCPS/ISG20L2	28
GO:0045309	protein phosphorylated amino acid binding	38/8980	56/18337	0.00328740065977365	0.020261122433707	0.0146891372123076	SOCS3/FBXW7/RASA1/NEDD4/CRK/MAPK1/PIK3R1/VAV2/ABL2/BTRC/CBL/CRKL/PFN1/PLCG2/PTPN6/SCAF4/YWHAE/ARRB1/LDLRAP1/NCK2/SCAF8/SHC3/SHE/YWHAB/PIK3R2/PTPN3/YES1/CBLB/IRS1/PCIF1/GRB2/MAPK3/PIK3R3/PTPN11/ABL1/FGR/PIN1/SHC1	38
GO:0017025	TBP-class protein binding	20/8980	26/18337	0.00342259202412898	0.0209872647977046	0.0152155840987192	GTF2A1/CAND1/HNRNPF/DR1/DRAP1/AHR/BRF2/GTF2B/THRA/BRF1/RUVBL2/TAF1/YEATS2/TAF13/ESR1/CAND2/GTF2A2/HHEX/TAF11/TAF12	20
GO:0005178	integrin binding	86/8980	142/18337	0.00351042444743686	0.0214171350126451	0.0155272362587319	ITGA5/MYH9/THBS1/FGF2/ITGB8/ADAM9/LCP1/ANXA7/ADAM17/COL16A1/MMP14/PLPP3/PTPRZ1/ADAM10/CCN1/CD81/EGFR/ICAM1/ITGB4/ITGB5/PTN/VCAM1/ADAMTS5/CDH26/COL3A1/COL5A1/DST/ESM1/FBN1/FN1/IGF2/ITGA3/ITGAV/LYN/PTK2/TLN1/UTRN/CCN2/CD226/F11R/HMGB1/P4HB/PPIA/PRKCA/SRC/EDIL3/FAP/FERMT2/ITGA4/ITGB3/TIMP2/ADAM23/CCN3/FGF1/GPNMB/IL1B/ITGA2/ITGBL1/LTBP4/S1PR2/SFRP2/SPP1/CALR/FERMT1/ITGB1/LAMA3/SEMA7A/NPNT/IGF1/JAM3/A…	86
GO:0031593	polyubiquitin modification-dependent protein binding	35/8980	51/18337	0.00353721108347405	0.0214721155217922	0.0155670966487723	IKBKE/TAB2/PRPF8/RAD23B/WDR81/EPS15/ZFAND6/AGL/UBQLN1/UBQLN2/UBXN1/OTUD7B/RAD18/BAG6/BRCC3/OPTN/OTUD7A/RNF168/DZIP3/UFD1/ABRAXAS2/HDAC6/MINDY2/TNIP1/ZBTB1/RAD23A/MINDY1/PSMD4/SPRTN/SQSTM1/TNFAIP3/UBL7/UBQLN4/VCP/ZRANB1	35
GO:0008080	N-acetyltransferase activity	47/8980	72/18337	0.00380276731585471	0.0229687145877624	0.0166521179304796	NAA20/NAA30/NAT8L/NCOA3/EP300/KAT2A/KAT2B/MSL3/NAA50/BRPF3/GNPNAT1/NAA25/PHF14/SMARCE1/ATF2/BRD1/EPC1/EPC2/GTF2B/KAT5/MCM3AP/SAT1/SRCAP/CLOCK/CREBBP/ELP3/GTF3C4/KAT6A/SUPT7L/TAF1/BRCA2/ESCO2/NAT1/TADA2A/USP22/MEAF6/NAA60/NAA80/NAGS/NCOA1/TAF9/HGSNAT/ATAT1/ESCO1/NAA10/NAA16/SAT2	47
GO:0030331	estrogen receptor binding	29/8980	41/18337	0.00389962099557409	0.0233205057557104	0.0169071634617907	CNOT1/LCOR/PPARGC1B/NCOA6/CTNNB1/NKX3-1/STRN/PARP1/LATS1/NSD1/PHB2/WIPI1/ARRB1/PCNA/SRC/TACC1/MED1/PPARG/PPARGC1A/MMS19/NCOA1/ESR1/WBP2/DDX54/ISL1/PRMT2/RERG/DCAF13/NRIP1	29
GO:0051879	Hsp90 protein binding	29/8980	41/18337	0.00389962099557409	0.0233205057557104	0.0169071634617907	RPS3/CDC37/CDK5/HIF1A/NR3C1/NUP62/PPP5C/AHR/CSNK2A1/PTGES3/TSC1/CHORDC1/AHSA2P/ERN1/GBP1/NOD2/TTC4/EIF2AK3/HDAC6/STIP1/MAPT/AHSA1/ARNTL/CYP1A1/HDAC8/HSF1/NPAS2/TSC2/UNC45A	29
GO:0009931	calcium-dependent protein serine/threonine kinase activity	18/8980	23/18337	0.00397837737750143	0.0236742850838509	0.017163650391917	MKNK2/PRKCD/PKN2/PRKCI/MAPKAPK5/CAMK2A/CAMK4/PRKCB/PRKD2/PKN1/PRKCA/PRKCE/MAPKAPK3/PRKCH/MAPKAPK2/MKNK1/PRKCZ/PRKD3	18
GO:0016279	protein-lysine N-methyltransferase activity	40/8980	60/18337	0.00422534151978698	0.0250206497838366	0.0181397530674033	KMT2D/KMT5B/SETD1B/SETD5/EED/SETD3/SUZ12/WDR5/WDR82/SETD7/NSD2/KMT5A/NSD3/ASH1L/DOT1L/EHMT1/KMT2B/KMT5C/MEN1/NSD1/RBBP5/SETD1A/SUV39H2/EEF1AKMT2/EZH1/KMT2A/KMT2C/MECOM/METTL21A/SETD2/SETDB1/SETDB2/VCPKMT/EEF1AKMT3/SETD6/EEF2KMT/EZH2/SETMAR/SETD4/SMYD2	40
GO:0000049	tRNA binding	44/8980	67/18337	0.00425072034403899	0.0250481471980444	0.018159688453096	YARS2/EARS2/IARS2/MARS1/RARS1/EEF1A1/EIF2A/AIMP1/CARS1/IFIT5/MRPS27/TRMT1/YARS1/DARS2/EIF2AK4/EIF2S3/IARS1/KARS1/PUS1/SARS2/THG1L/TRMT1L/XPOT/AARS1/AARS2/ELP1/ELP3/ELP5/HSD17B10/TRMT10C/TYW5/ALKBH1/SLFN11/TRNT1/DTD2/PTCD1/SSB/TERT/YRDC/EEFSEC/NSUN6/SARS1/TRMT10A/XPO5	44
GO:0030165	PDZ domain binding	53/8980	83/18337	0.00440206239207296	0.0258140357748744	0.0187149509974691	GNG5/TGFBR3/ATP2B4/NSF/PLEKHA1/PTEN/LIN7C/CADM1/ADAM17/ATP2B1/CCDC88C/ACOX1/KIF14/LNX2/PLEKHA2/PSEN1/RAPGEF2/ATP2B2/ERC1/EXOC4/FZD2/FZD3/FZD4/FZD8/LPAR1/SLC9A3R1/ADRB1/CIT/F11R/SDC2/CLCN3/DOCK4/GJA1/GNG12/MUC17/RPS6KB1/ACVR2A/CRIPT/FZD7/SLC22A4/SLC26A6/ARHGAP29/CRIM1/PRKN/GIPC1/CXXC4/FZD1/GRIK2/LLGL2/LNX1/SLC22A5/SNTB1/SSTR2	53
GO:0070325	lipoprotein particle receptor binding	21/8980	28/18337	0.0045762924574115	0.0267060931814159	0.0193616848439683	CLTC/HSP90B1/ANKRA2/PICALM/AP2A1/APBB3/HSPG2/LANCL1/LRP1/SNX17/SYT1/DNAJA1/LDLRAP1/LRPAP1/MESD/AP2M1/APOC3/DKK1/APOE/CLU/PCSK9	21
GO:0035198	miRNA binding	24/8980	33/18337	0.00481243513941831	0.0275689322568467	0.0199872356550161	MATR3/AGO1/TRIM71/AGO4/HNRNPA2B1/RBM10/SOX4/PUM1/PNPT1/AGO3/AGO2/ELAVL1/PUM2/SPOUT1/RBM4/TUT4/DDX21/HNRNPA1/TUT7/POU5F1/RC3H1/FMR1/YBX1/ZC3H7B	24
GO:0005049	nuclear export signal receptor activity	10/8980	11/18337	0.00483166116038044	0.0275689322568467	0.0199872356550161	XPO1/XPO7/RAN/CSE1L/NUP42/EIF4ENIF1/NUP214/XPO6/XPO4/XPO5	10
GO:0016670	oxidoreductase activity, acting on a sulfur group of donors, oxygen as acceptor	10/8980	11/18337	0.00483166116038044	0.0275689322568467	0.0199872356550161	PCYOX1/TMX3/PCYOX1L/QSOX2/SUOX/P4HB/SELENBP1/SUMF1/ERO1B/QSOX1	10
GO:0048407	platelet-derived growth factor binding	10/8980	11/18337	0.00483166116038044	0.0275689322568467	0.0199872356550161	PDGFB/COL1A1/COL1A2/COL3A1/COL4A1/COL5A1/PDGFRB/PDGFA/PDGFRA/COL2A1	10
GO:0000149	SNARE binding	70/8980	114/18337	0.00499087170837727	0.0275689322568467	0.0199872356550161	STX3/TXLNA/GABARAPL2/NSF/SEC24A/SYNPR/UVRAG/VPS54/NAPG/PICALM/STX16/SEC24C/EXOC3/SEC24B/SNAP29/STX5/STXBP2/SYPL1/TNFAIP2/VAMP3/VPS18/STX6/BLOC1S6/NAPB/RAB11A/RAB4A/SNAP23/SYT1/SYT7/TXLNG/RNF40/TMED10/TMED9/UNC13B/SNAPIN/STX12/STX7/STXBP1/SYBU/ABCA1/CACNA1A/CPLX1/DAPK1/LRRK2/SEC24D/STXBP5/SYT11/TRIM9/VPS11/VPS50/VTI1B/STX2/SYT4/STXBP4/VAMP7/ABL1/GOSR2/HECTD3/NAPA/PRRT2/SCFD2/SEC22B/SNCA/STX10/STX8…	70
GO:0000400	four-way junction DNA binding	14/8980	17/18337	0.0049980100697429	0.0275689322568467	0.0199872356550161	HMGB2/MSH2/MSH6/BLM/FANCM/MEN1/YY1/HMGB1/HMGB3/ABL1/GEN1/XRCC2/XRCC3/RAD51C	14
GO:0004659	prenyltransferase activity	14/8980	17/18337	0.0049980100697429	0.0275689322568467	0.0199872356550161	PTAR1/FDFT1/COX10/CHM/FDPS/UBIAD1/RABGGTB/GGPS1/NUS1/PDSS2/PGGT1B/DHDDS/COQ2/RABGGTA	14
GO:0005001	transmembrane receptor protein tyrosine phosphatase activity	14/8980	17/18337	0.0049980100697429	0.0275689322568467	0.0199872356550161	PTPRZ1/PTPN6/PTPRD/PTPRU/PTPRK/PTPRR/PTPRT/PTPRA/PTPRB/PTPRC/PTPRF/PTPRG/PTPRM/PTPRO	14
GO:0019198	transmembrane receptor protein phosphatase activity	14/8980	17/18337	0.0049980100697429	0.0275689322568467	0.0199872356550161	PTPRZ1/PTPN6/PTPRD/PTPRU/PTPRK/PTPRR/PTPRT/PTPRA/PTPRB/PTPRC/PTPRF/PTPRG/PTPRM/PTPRO	14
GO:0023026	MHC class II protein complex binding	14/8980	17/18337	0.0049980100697429	0.0275689322568467	0.0199872356550161	HSPA8/HSP90AA1/CD4/CD81/CD74/HSP90AB1/YWHAE/ANXA11/HLA-DRA/PKM/HLA-DMA/ATP1B1/HLA-DRB1/MS4A1	14
GO:0046965	retinoid X receptor binding	14/8980	17/18337	0.0049980100697429	0.0275689322568467	0.0199872356550161	NCOR2/RARB/NCOA6/RARG/HMGA1/NR4A2/NSD1/NR1H4/TACC1/PPARG/NCOA1/NR1H2/NR0B2/NRIP1	14
GO:0052744	phosphatidylinositol monophosphate phosphatase activity	14/8980	17/18337	0.0049980100697429	0.0275689322568467	0.0199872356550161	MTMR1/PTEN/SYNJ1/MTMR12/INPP5F/SACM1L/MTMR14/MTMR2/MTMR6/MTMR9/MTMR10/MTMR4/MTMR3/MTMR11	14
GO:0005041	low-density lipoprotein particle receptor activity	12/8980	14/18337	0.00520588303118033	0.0285850304621174	0.0207238979997226	LDLR/CD36/OLR1/LRP1/CXCL16/LRP6/VLDLR/LRP8/LRP1B/SORL1/LRP10/LRP12	12
GO:0061733	peptide-lysine-N-acetyltransferase activity	31/8980	45/18337	0.00543038765283124	0.0296828429168332	0.0215198024632322	NCOA3/EP300/KAT2A/KAT2B/MSL3/NAA50/BRPF3/PHF14/ATF2/BRD1/EPC1/EPC2/GTF2B/KAT5/MCM3AP/SRCAP/CLOCK/CREBBP/GTF3C4/KAT6A/SUPT7L/TAF1/BRCA2/TADA2A/USP22/MEAF6/NAA60/NCOA1/TAF9/ATAT1/ESCO1	31
GO:0004709	MAP kinase kinase kinase activity	19/8980	25/18337	0.0054659302878902	0.0297425395845557	0.0215630820271439	MAP3K10/MAP3K3/EGFR/MAP3K14/MAP3K9/MAP3K1/MAP3K2/MAP3K21/MAP3K7/RIPK2/ARAF/MAP3K20/MAP3K4/MAP3K6/TAOK2/MAP3K5/MAP3K8/MAP3K13/RAF1	19
GO:0017147	Wnt-protein binding	22/8980	30/18337	0.00586923220351358	0.0317938677212754	0.0230502770513255	ROR2/FZD6/FZD2/FZD3/FZD4/FZD8/FZD9/LRP6/CTHRC1/FRZB/WLS/FZD7/SFRP1/SFRP2/SFRP4/RECK/WIF1/FZD1/FZD10/PTPRO/ROR1/RYK	22
GO:0000175	3'-5'-exoribonuclease activity	25/8980	35/18337	0.00591615932264493	0.0319050020614066	0.023130848479514	CNOT8/PDE12/CNOT1/ERI1/CNOT6/EXOSC2/PNPT1/CNOT7/EXOSC10/PAN3/CNOT2/DIS3/ERI2/EXD2/REXO2/DIS3L2/EXOSC4/EXOSC5/ANGEL2/CNOT6L/EXOSC3/DIS3L/ISG20/XRN2/ISG20L2	25
GO:0004725	protein tyrosine phosphatase activity	63/8980	102/18337	0.00621751719252657	0.0333811589714315	0.0242010493762905	DUSP1/DUSP10/DUSP5/MTMR1/PTEN/PTPRJ/PTP4A1/TIMM50/DUSP6/EYA4/PTPRZ1/PALD1/SSH2/PTPN4/DUSP16/DUSP18/DUSP2/DUSP22/DUSP4/DUSP7/DUSP8/EYA3/MTMR14/MTMR2/MTMR6/PTPN14/PTPN6/PTPRD/PTPRU/RNGTT/UBASH3B/CDC25A/CDKN3/DUSP11/DUSP12/MTMR4/PTP4A2/PTPN13/SSH1/PTPN1/PTPN3/PTPRK/DUSP3/PTPN12/PTPN22/PTPRR/PTPRT/DNAJC6/MTMR3/PTPDC1/PTPN11/EYA1/CDC14B/DUSP23/PTPN23/PTPRA/PTPRB/PTPRC/PTPRF/PTPRG/PTPRM/PTPRO/CDC14A	63
GO:0005158	insulin receptor binding	17/8980	22/18337	0.00646265787317149	0.0345437642070405	0.0250439280413539	IGF1R/SNX2/SNX4/PIK3R1/IGF2/IRS2/IRS4/PHIP/SRC/GRB10/PTPN1/IRS1/PDPK1/PTPN11/IGF1/CCDC88A/SHC1	17
GO:0019905	syntaxin binding	49/8980	77/18337	0.00666131017108072	0.0354487343024912	0.0257000234747932	TXLNA/NSF/SYNPR/VPS54/NAPG/STX16/SNAP29/STXBP2/SYPL1/VAMP3/VPS18/STX6/BLOC1S6/NAPB/RAB11A/RAB4A/SNAP23/SYT1/SYT7/TXLNG/RNF40/TMED10/TMED9/UNC13B/STX7/STXBP1/SYBU/ABCA1/CACNA1A/CPLX1/DAPK1/LRRK2/STXBP5/VPS11/SYT4/STXBP4/VAMP7/ABL1/HECTD3/NAPA/PRRT2/SCFD2/SEC22B/STX10/STX8/SYT8/VAMP1/VAMP8/SNAP25	49
GO:0008139	nuclear localization sequence binding	20/8980	27/18337	0.00713674673769443	0.037647118162161	0.0272938326166939	KPNA5/TNPO1/KPNA6/IPO5/KPNA1/KPNA2/KPNA4/KPNB1/NOLC1/IPO4/NUP153/NUP214/NUP58/NUP98/POM121/POM121C/KPNA3/RANBP6/TNPO2/NFKBIA	20
GO:0035035	histone acetyltransferase binding	20/8980	27/18337	0.00713674673769443	0.037647118162161	0.0272938326166939	CEBPB/ETS1/SP1/MTF1/CREB1/PAX6/TP53/EGR1/HIF1A/KANSL1/MEF2A/STAT1/ZBTB7A/PCNA/EPAS1/TAF7/CITED2/EID1/ECD/MYOCD	20
GO:0016417	S-acyltransferase activity	23/8980	32/18337	0.00728404682692249	0.0380914656576726	0.0276159806789679	ZDHHC5/FASN/ZDHHC20/DLAT/GLUL/MCAT/ZDHHC12/ZDHHC18/ZDHHC21/ZDHHC23/ZDHHC3/ZDHHC6/ZDHHC7/ZDHHC24/ZDHHC17/ZDHHC22/DLST/GOLGA7/ZDHHC15/YKT6/ZDHHC14/ZDHHC2/ZDHHC4	23
GO:0031369	translation initiation factor binding	23/8980	32/18337	0.00728404682692249	0.0380914656576726	0.0276159806789679	LARP1/POLR2D/DDX3X/OTX2/EIF2B5/EIF3C/EIF3CL/EIF3F/TRIM32/EIF4EBP1/EIF4EBP2/EIF4G1/EIF3B/EIF5/RPS24/GCH1/SYT11/POLR2G/C8orf88/FMR1/GLE1/HHEX/TBL2	23
GO:0001091	RNA polymerase II general transcription initiation factor binding	15/8980	19/18337	0.0075216734629451	0.0381772333749483	0.0276781615266268	HNRNPU/TP53/TCF4/FBL/DRAP1/AHR/CTDP1/RUVBL2/ZNHIT6/ERCC1/TAF7/ESR1/AR/NOP58/TBP	15
GO:0003746	translation elongation factor activity	15/8980	19/18337	0.0075216734629451	0.0381772333749483	0.0276781615266268	EEF1A1/EEF1A2/EEF2/GFM1/EIF5A2/TUFM/HBS1L/GTPBP2/EIF5A/TSFM/EEF1B2/EEF1D/EEFSEC/GTPBP1/EEF1G	15
GO:0003756	protein disulfide isomerase activity	15/8980	19/18337	0.0075216734629451	0.0381772333749483	0.0276781615266268	ERO1A/PDIA6/TMX3/PDIA3/QSOX2/P4HB/PDIA4/ITGB3/TXNDC5/CRELD2/ERO1B/GLRX2/PDIA2/ERP44/QSOX1	15
GO:0004675	transmembrane receptor protein serine/threonine kinase activity	15/8980	19/18337	0.0075216734629451	0.0381772333749483	0.0276781615266268	TGFBR1/TGFBR3/BMPR1A/BMPR2/ACVR1/TGFBR2/ACVR1B/ACVR1C/ACVR2B/LTBP1/HJV/ACVR2A/BMPR1B/LTBP4/ENG	15
GO:0016864	intramolecular oxidoreductase activity, transposing S-S bonds	15/8980	19/18337	0.0075216734629451	0.0381772333749483	0.0276781615266268	ERO1A/PDIA6/TMX3/PDIA3/QSOX2/P4HB/PDIA4/ITGB3/TXNDC5/CRELD2/ERO1B/GLRX2/PDIA2/ERP44/QSOX1	15
GO:0017116	single-stranded DNA helicase activity	15/8980	19/18337	0.0075216734629451	0.0381772333749483	0.0276781615266268	DNA2/POLQ/CHTF18/MCM6/RFC2/RFC5/DSCC1/HELQ/MCM7/RAD51/WRNIP1/HELB/RFC3/MCM5/RFC4	15
GO:0019789	SUMO transferase activity	15/8980	19/18337	0.0075216734629451	0.0381772333749483	0.0276781615266268	UBE2I/MDM2/CBX4/PIAS1/RANBP2/TRIM28/ZNF451/KIAA1586/PIAS4/HDAC4/TOPORS/PIAS2/MUL1/EGR2/ZBED1	15
GO:0005547	phosphatidylinositol-3,4,5-trisphosphate binding	27/8980	39/18337	0.00837101702458682	0.0421341190237536	0.0305468691423519	GBF1/MYO10/OBSCN/ASAP1/MAPKAP1/OGT/PARD3/PHLDA3/BTK/FCHSD2/HIP1R/IQGAP1/IQGAP2/MYO1B/PLEKHB2/ZFYVE16/FERMT2/AKT1/PIRT/ARAP2/ADAP2/ARAP3/COMMD1/DAPP1/GAB2/RACGAP1/KIF16B	27
GO:0043539	protein serine/threonine kinase activator activity	27/8980	39/18337	0.00837101702458682	0.0421341190237536	0.0305468691423519	TCL1A/CALM1/CCNT2/STK4/CDK5R1/DDX3X/TAOK1/INCENP/MAP2K1/SPRY2/CAB39/CAB39L/RICTOR/CALM2/CALM3/IGF2/PARP16/CCNB1/DBF4/IQGAP1/ALS2/CCNK/CKS2/DAZAP2/ETAA1/MLST8/FAM20A	27
GO:0004438	phosphatidylinositol-3-phosphatase activity	13/8980	16/18337	0.00852915495119056	0.042226308119009	0.0306137054330912	MTMR1/PTEN/SYNJ1/MTMR12/SACM1L/MTMR14/MTMR2/MTMR6/MTMR9/MTMR10/MTMR4/MTMR3/MTMR11	13
GO:0005159	insulin-like growth factor receptor binding	13/8980	16/18337	0.00852915495119056	0.042226308119009	0.0306137054330912	SOCS1/CRK/GNAS/PIK3R1/IGF2/INSR/YWHAG/ARRB1/IRS1/YWHAH/IGF1/INSL4/SHC1	13
GO:0017070	U6 snRNA binding	13/8980	16/18337	0.00852915495119056	0.042226308119009	0.0306137054330912	PRPF8/SART3/LSM3/RBM22/LSM7/METTL16/TUT1/LSM8/DDX39B/EIF5A/LSM2/LSM4/PRPF4	13
GO:0031489	myosin V binding	13/8980	16/18337	0.00852915495119056	0.042226308119009	0.0306137054330912	RAB10/RAB14/RAB27B/RAB3B/RAB6A/RAB11A/RAB3C/RAB3D/RAB8A/RAB39B/RAB27A/RAB6B/RAB11B	13
GO:0010857	calcium-dependent protein kinase activity	18/8980	24/18337	0.00863903716329268	0.0425957424214594	0.0308815420831773	MKNK2/PRKCD/PKN2/PRKCI/MAPKAPK5/CAMK2A/CAMK4/PRKCB/PRKD2/PKN1/PRKCA/PRKCE/MAPKAPK3/PRKCH/MAPKAPK2/MKNK1/PRKCZ/PRKD3	18
GO:0051787	misfolded protein binding	21/8980	29/18337	0.00896188676784197	0.0435330716256667	0.0315610975884931	DNAJB9/EDEM1/HSPA8/HSPA13/HSPA1B/DERL1/DNAJB11/HSPA14/TOR1A/BAG6/HSPA1A/HSPA5/SDF2L1/HSPA6/DERL2/DNAJC10/HDAC6/HSPA9/CLU/CLUL1/HSPA2	21
GO:0008330	protein tyrosine/threonine phosphatase activity	9/8980	10/18337	0.00904536504804831	0.0435330716256667	0.0315610975884931	DUSP1/DUSP10/DUSP5/DUSP6/DUSP16/DUSP2/DUSP4/DUSP7/DUSP8	9
GO:0015173	aromatic amino acid transmembrane transporter activity	9/8980	10/18337	0.00904536504804831	0.0435330716256667	0.0315610975884931	SLC38A7/SLC7A5/SLC38A5/SLC7A1/SLC15A4/SLC16A10/SLC36A4/SLC3A2/OCA2	9
GO:0016868	intramolecular transferase activity, phosphotransferases	9/8980	10/18337	0.00904536504804831	0.0435330716256667	0.0315610975884931	PGM2L1/PGM3/BPGM/PGAM4/PMM2/PGM1/PGAM1/PGM2/PMM1	9
GO:0016884	carbon-nitrogen ligase activity, with glutamine as amido-N-donor	9/8980	10/18337	0.00904536504804831	0.0435330716256667	0.0315610975884931	ASNS/GMPS/CPS1/CAD/ASNSD1/GATC/PFAS/QRSL1/NADSYN1	9
GO:0043560	insulin receptor substrate binding	9/8980	10/18337	0.00904536504804831	0.0435330716256667	0.0315610975884931	IGF1R/PIK3CA/PRKCD/PIK3R1/INSR/GRB2/PTPN11/JAK2/PRKCZ	9
GO:0034450	ubiquitin-ubiquitin ligase activity	11/8980	13/18337	0.00922660236721398	0.0442291097602956	0.0320657191709358	PELI1/UBE2K/UBE4B/UBOX5/RBX1/PRPF19/PELI2/UBE4A/UBR5/AMFR/PPIL2	11
GO:0008170	N-methyltransferase activity	60/8980	98/18337	0.00971145452723406	0.0463693164778606	0.0336173503917567	KMT2D/KMT5B/SETD1B/SETD5/EED/SETD3/SUZ12/WDR5/WDR82/SETD7/CARM1/FBXO11/NSD2/RNMT/FBL/KMT5A/NSD3/TRMT1/ASH1L/DOT1L/EHMT1/KMT2B/KMT5C/MEN1/NDUFAF7/NSD1/RBBP5/SETD1A/SUV39H2/TRMO/TRMT1L/EEF1AKMT2/EZH1/KMT2A/KMT2C/MECOM/METTL16/METTL21A/SETD2/SETDB1/SETDB2/VCPKMT/EEF1AKMT3/PRMT6/PRMT7/METTL25B/SETD6/SETD9/TFB1M/DIMT1/EEF2KMT/EZH2/HEMK1/METTL18/NNMT/PRMT1/PRMT2/SETMAR/SETD4/SMYD2	60
GO:0051213	dioxygenase activity	55/8980	89/18337	0.0099974354255438	0.0475468582443186	0.0344710579115311	RSBN1/ADO/KDM3A/KDM5A/PTGS2/RSBN1L/KDM5B/ASPH/OGFOD1/P3H3/EGLN3/ALOX5/EGLN2/HIF1AN/JMJD1C/JMJD4/KDM2B/KDM3B/KDM5C/KDM6A/KDM6B/P4HA2/PHF8/RIOX1/TET2/TET3/UTY/ALKBH3/ALKBH4/ALKBH5/JMJD6/P3H2/P4HB/RIOX2/KDM2A/P4HA1/PLOD2/TYW5/ALKBH1/ASPHD2/BBOX1/HSPBAP1/KDM7A/TMLHE/EGLN1/PHYH/ALKBH6/ETHE1/HPD/HPDL/KDM4A/KDM4C/P4HTM/PIR/PTGS1	55
GO:0005123	death receptor binding	16/8980	21/18337	0.0103848778324497	0.0488129666210089	0.0353889754519688	DAB2IP/CASP3/FEM1B/MADD/FADD/MYD88/CASP8AP2/EDA/BID/FASLG/BDNF/NGF/CASP8/CFLAR/NOL3/BEX3	16
GO:0070577	lysine-acetylated histone binding	16/8980	21/18337	0.0103848778324497	0.0488129666210089	0.0353889754519688	DPF2/BAZ2A/CARM1/PSME4/SMARCA4/TRIM24/BRD3/BRD4/ZMYND8/BRD2/KMT2A/PHIP/TAF1/ATAD2B/MLLT3/YEATS4	16
GO:0140033	acetylation-dependent protein binding	16/8980	21/18337	0.0103848778324497	0.0488129666210089	0.0353889754519688	DPF2/BAZ2A/CARM1/PSME4/SMARCA4/TRIM24/BRD3/BRD4/ZMYND8/BRD2/KMT2A/PHIP/TAF1/ATAD2B/MLLT3/YEATS4	16
GO:0019843	rRNA binding	41/8980	64/18337	0.0106345860542337	0.0497929455562571	0.0360994516406465	MDM2/RPL3/RPS14/RPS5/ERI1/RPS3/EEF2/MRPL16/MRPL18/MRPS27/FASTKD5/KDM2B/NGRN/RPF1/RPS4X/RRS1/UTP25/PPAN/RPL11/RPL23/RPL37/RPL8/RPL9/SBDS/DDX21/NOL12/CIRBP/EMG1/MRPS18A/RPS9/RPLP0/CAVIN1/MRPS18C/MTERF4/RNASEL/RPL5/RPS11/TACO1/TST/UTP23/RPF2	41
