# Supplementary material for: Circulating miRNA Expression Profiles and Machine Learning Models in Association with Response to Irinotecan-Based Treatment in Metastatic Colorectal Cancer
Source: Int J Mol Sci. 2022 Dec 20;24(1):46. doi: 10.3390/ijms24010046 (PMC9820223; doi:10.3390/ijms24010046)
Supplement: Supplementary file 1 [file ijms-24-00046-s001.zip › for_ml.csv]

class	hsa-let-7a-5p	hsa-miR-133b	hsa-miR-122-5p	hsa-miR-20b-5p	hsa-miR-335-5p	hsa-miR-196a-5p	hsa-miR-125a-5p	hsa-miR-142-5p	hsa-miR-96-5p	hsa-miR-222-3p	hsa-miR-148b-3p	hsa-miR-92a-3p	hsa-miR-184	hsa-miR-214-3p	hsa-miR-15a-5p	hsa-miR-378a-3p	hsa-let-7b-5p	hsa-miR-205-5p	hsa-miR-181a-5p	hsa-miR-130a-3p	hsa-miR-140-5p	hsa-miR-20a-5p	hsa-miR-146b-5p	hsa-miR-132-3p	hsa-miR-193b-3p	hsa-miR-183-5p	hsa-miR-34c-5p	hsa-miR-30c-5p	hsa-miR-148a-3p	hsa-miR-134-5p	hsa-let-7g-5p	hsa-miR-138-5p	hsa-miR-373-3p	hsa-let-7c-5p	hsa-let-7e-5p	hsa-miR-218-5p	hsa-miR-29b-3p	hsa-miR-146a-5p	hsa-miR-135b-5p	hsa-miR-206	hsa-miR-124-3p	hsa-miR-21-5p	hsa-miR-181d-5p	hsa-miR-301a-3p	hsa-miR-200c-3p	hsa-miR-100-5p	hsa-miR-10b-5p	hsa-miR-155-5p	hsa-miR-1-3p
Control Group	-0.244898951	4.955101049	3.055101049	2.255101049	5.555101049	6.355101049	4.755101049	2.755101049	1.755101049	-0.444898951	2.555101049	11.95510105	3.755101049	5.755101049	3.755101049	5.755101049	10.75510105	5.255101049	5.955101049	4.755101049	3.555101049	2.755101049	5.555101049	4.055101049	4.355101049	2.655101049	5.755101049	10.55510105	2.755101049	4.055101049	5.955101049	6.755101049	5.955101049	3.555101049	7.755101049	6.755101049	4.755101049	-0.744898951	2.755101049	4.855101049	3.055101049	4.955101049	12.25510105	6.855101049	3.755101049	5.255101049	11.85510105	11.95510105	5.255101049
Control Group	-1.146785708	6.053214292	4.453214292	2.353214292	4.653214292	7.453214292	6.853214292	1.353214292	1.653214292	0.653214292	3.253214292	8.653214292	3.153214292	5.553214292	3.753214292	5.353214292	4.453214292	3.453214292	5.453214292	4.553214292	4.853214292	2.653214292	5.853214292	5.453214292	3.753214292	3.253214292	5.753214292	4.753214292	3.853214292	3.353214292	5.453214292	6.353214292	5.453214292	2.553214292	8.853214292	5.053214292	3.953214292	-1.946785708	4.853214292	4.153214292	2.753214292	3.353214292	10.05321429	5.953214292	3.053214292	4.653214292	3.553214292	8.653214292	3.953214292
Control Group	-2.285340646	5.514659354	4.114659354	2.014659354	3.314659354	6.114659354	5.914659354	0.014659354	1.314659354	-0.685340646	1.814659354	7.714659354	3.014659354	5.014659354	2.414659354	5.014659354	3.114659354	2.114659354	4.114659354	3.214659354	3.614659354	1.414659354	4.414659354	4.214659354	2.314659354	1.914659354	5.514659354	7.914659354	2.614659354	3.014659354	4.114659354	6.014659354	4.114659354	4.614659354	8.114659354	4.314659354	4.714659354	-1.685340646	4.714659354	2.814659354	1.414659354	2.014659354	8.114659354	4.814659354	1.814659354	4.414659354	2.314659354	7.714659354	2.814659354
Control Group	0.260069119	6.560069119	4.760069119	3.660069119	4.060069119	7.260069119	4.760069119	1.260069119	2.260069119	0.260069119	3.260069119	10.56006912	3.660069119	5.460069119	2.860069119	5.560069119	10.06006912	2.260069119	4.460069119	3.860069119	3.160069119	2.060069119	5.060069119	5.560069119	4.260069119	2.560069119	5.060069119	10.86006912	4.160069119	4.260069119	4.460069119	5.060069119	4.460069119	4.160069119	6.660069119	10.26006912	4.660069119	-1.139930881	4.160069119	3.660069119	1.260069119	4.160069119	10.66006912	5.560069119	3.860069119	4.260069119	9.160069119	10.56006912	3.860069119
Control Group	-0.411893317	7.288106683	4.488106683	1.988106683	4.988106683	6.688106683	8.588106683	2.288106683	2.588106683	2.088106683	3.688106683	8.388106683	3.288106683	5.488106683	4.388106683	5.188106683	8.988106683	2.588106683	5.388106683	3.688106683	4.488106683	2.288106683	7.088106683	5.488106683	3.988106683	3.388106683	6.488106683	10.28810668	3.288106683	2.888106683	5.388106683	6.288106683	5.388106683	5.588106683	8.288106683	8.688106683	3.288106683	-0.811893317	3.288106683	3.688106683	3.388106683	3.288106683	7.988106683	5.888106683	3.088106683	4.088106683	11.18810668	8.388106683	3.288106683
Control Group	1.343936054	5.643936054	4.843936054	2.743936054	5.443936054	6.743936054	5.043936054	1.743936054	2.143936054	0.843936054	3.143936054	10.14393605	4.643936054	5.443936054	4.043936054	5.943936054	4.843936054	4.143936054	5.743936054	5.243936054	5.243936054	3.043936054	6.043936054	5.743936054	3.743936054	3.543936054	6.543936054	7.743936054	4.543936054	3.843936054	5.743936054	6.743936054	5.743936054	6.443936054	10.34393605	8.843936054	4.743936054	-2.156063946	4.543936054	4.743936054	3.343936054	3.843936054	5.543936054	6.543936054	3.843936054	5.443936054	8.543936054	10.14393605	5.643936054
Control Group	-2.050668047	5.949331953	5.149331953	2.549331953	5.949331953	7.449331953	6.249331953	1.649331953	1.349331953	0.949331953	2.949331953	8.249331953	4.149331953	6.049331953	4.949331953	6.049331953	8.349331953	3.149331953	6.249331953	4.249331953	6.049331953	3.049331953	6.249331953	6.049331953	5.049331953	4.049331953	7.149331953	9.549331953	5.249331953	3.949331953	6.249331953	7.549331953	6.249331953	1.749331953	12.54933195	8.649331953	5.249331953	-2.850668047	5.249331953	5.049331953	3.949331953	4.249331953	8.349331953	7.349331953	4.349331953	6.149331953	9.149331953	8.249331953	5.149331953
Control Group	0.681759572	7.081759572	4.281759572	1.781759572	4.781759572	6.481759572	5.781759572	2.081759572	2.381759572	1.881759572	3.481759572	11.88175957	3.081759572	5.281759572	4.181759572	4.981759572	8.281759572	2.381759572	5.181759572	3.481759572	4.281759572	2.081759572	6.881759572	5.281759572	3.781759572	3.181759572	6.281759572	10.18175957	3.081759572	2.681759572	5.181759572	6.081759572	5.181759572	4.481759572	8.081759572	9.481759572	3.081759572	-1.018240428	3.081759572	3.481759572	3.181759572	2.881759572	10.88175957	5.681759572	2.881759572	3.881759572	10.48175957	11.88175957	3.081759572
Control Group	0.080937522	4.680937522	3.880937522	2.180937522	4.180937522	5.380937522	7.280937522	1.180937522	2.280937522	0.080937522	2.680937522	8.380937522	2.780937522	4.180937522	2.580937522	5.080937522	9.380937522	4.480937522	4.680937522	5.580937522	4.280937522	2.380937522	5.180937522	4.780937522	3.480937522	2.280937522	5.180937522	9.280937522	3.180937522	3.080937522	4.680937522	5.280937522	4.680937522	5.080937522	7.480937522	6.480937522	3.580937522	-2.219062478	3.180937522	3.680937522	2.080937522	3.980937522	11.88093752	5.080937522	2.680937522	4.080937522	10.48093752	8.380937522	5.380937522
Control Group	1.394206381	6.394206381	4.994206381	2.894206381	4.194206381	6.994206381	6.794206381	0.894206381	2.194206381	0.194206381	2.694206381	11.99420638	3.894206381	4.994206381	3.294206381	5.894206381	11.79420638	2.994206381	4.994206381	4.094206381	4.494206381	2.294206381	5.294206381	5.094206381	3.194206381	2.794206381	6.394206381	12.79420638	3.494206381	3.894206381	4.994206381	6.894206381	4.994206381	0.994206381	8.994206381	7.494206381	3.594206381	-0.805793619	3.494206381	3.694206381	2.294206381	4.594206381	11.69420638	5.694206381	2.694206381	5.294206381	11.19420638	11.99420638	3.694206381
Control Group	2.639742896	10.2397429	0.139742896	7.239742896	5.639742896	12.2397429	12.3397429	2.939742896	6.739742896	2.539742896	7.939742896	8.939742896	8.639742896	6.639742896	7.639742896	8.639742896	6.739742896	5.939742896	5.639742896	2.939742896	4.939742896	5.639742896	9.639742896	7.739742896	7.539742896	5.939742896	5.939742896	9.239742896	9.139742896	3.739742896	5.639742896	8.039742896	5.639742896	4.639742896	7.539742896	7.639742896	7.539742896	4.639742896	5.339742896	8.739742896	5.639742896	8.639742896	9.739742896	8.339742896	6.639742896	7.639742896	8.639742896	8.939742896	5.939742896
Control Group	1.904596898	10.9045969	1.404596898	7.404596898	5.204596898	12.7045969	13.7045969	4.204596898	8.204596898	3.204596898	12.2045969	10.1045969	9.904596898	6.904596898	8.904596898	7.904596898	7.004596898	6.904596898	5.104596898	3.904596898	6.904596898	5.904596898	9.904596898	8.804596898	8.904596898	5.904596898	6.904596898	6.904596898	10.4045969	6.904596898	5.104596898	9.504596898	5.104596898	5.204596898	7.904596898	7.904596898	9.204596898	3.904596898	6.104596898	8.004596898	4.904596898	8.904596898	8.904596898	9.004596898	6.204596898	7.004596898	8.904596898	10.1045969	7.804596898
Control Group	0.441050158	9.641050158	1.241050158	8.841050158	6.041050158	11.24105016	11.04105016	4.141050158	6.641050158	3.841050158	12.24105016	10.14105016	8.141050158	9.341050158	8.141050158	8.441050158	7.741050158	6.141050158	7.141050158	7.141050158	7.141050158	5.841050158	7.341050158	10.54105016	6.041050158	3.341050158	4.141050158	10.34105016	11.14105016	7.141050158	7.141050158	8.541050158	7.141050158	1.941050158	9.241050158	9.941050158	7.241050158	4.041050158	5.041050158	7.541050158	4.941050158	8.941050158	9.941050158	11.64105016	6.041050158	5.841050158	10.24105016	10.14105016	5.041050158
Control Group	-0.29520494	13.50479506	1.90479506	3.90479506	10.60479506	14.50479506	8.40479506	3.70479506	8.80479506	4.20479506	8.70479506	11.90479506	12.70479506	9.20479506	10.20479506	6.10479506	7.10479506	10.30479506	6.20479506	6.40479506	11.80479506	6.30479506	11.30479506	11.10479506	9.10479506	1.90479506	3.30479506	11.20479506	9.30479506	5.80479506	6.20479506	8.50479506	6.20479506	3.20479506	11.20479506	12.10479506	11.90479506	5.50479506	5.80479506	10.20479506	6.30479506	7.90479506	10.10479506	11.30479506	3.70479506	6.30479506	8.40479506	11.90479506	6.90479506
Control Group	-2.19440036	9.50559964	1.10559964	3.50559964	6.30559964	12.70559964	10.40559964	2.90559964	7.60559964	8.30559964	9.30559964	8.60559964	7.50559964	7.90559964	7.60559964	6.50559964	5.40559964	5.60559964	6.40559964	5.10559964	7.00559964	6.60559964	8.60559964	8.70559964	4.60559964	4.40559964	4.50559964	8.70559964	8.60559964	7.70559964	6.40559964	8.10559964	6.40559964	2.50559964	8.30559964	8.30559964	8.00559964	4.30559964	6.10559964	7.70559964	5.20559964	6.70559964	6.50559964	7.70559964	5.50559964	5.50559964	8.00559964	8.60559964	4.30559964
Control Group	0.628633161	9.028633161	0.728633161	2.928633161	7.028633161	9.828633161	11.02863316	4.028633161	9.028633161	7.928633161	10.02863316	8.028633161	6.928633161	5.928633161	6.828633161	4.728633161	6.428633161	6.428633161	8.028633161	6.228633161	8.028633161	7.328633161	7.628633161	7.628633161	8.328633161	3.628633161	6.028633161	10.02863316	9.028633161	6.728633161	8.028633161	9.728633161	8.028633161	6.428633161	7.828633161	6.928633161	7.328633161	2.528633161	6.328633161	7.928633161	3.828633161	6.928633161	7.628633161	9.328633161	6.428633161	7.128633161	6.928633161	8.028633161	3.928633161
Control Group	3.008646258	8.808646258	0.608646258	3.908646258	6.708646258	8.908646258	8.908646258	4.308646258	6.808646258	6.308646258	8.708646258	8.008646258	7.408646258	6.808646258	6.808646258	7.008646258	5.808646258	7.208646258	5.008646258	4.408646258	6.508646258	6.008646258	6.808646258	8.908646258	6.808646258	6.008646258	4.808646258	11.60864626	7.708646258	4.808646258	5.008646258	8.908646258	5.008646258	5.708646258	9.108646258	10.30864626	6.908646258	5.308646258	7.308646258	7.008646258	6.508646258	7.408646258	6.008646258	7.708646258	7.708646258	7.008646258	6.808646258	8.008646258	7.408646258
Control Group	1.770503235	9.670503235	1.470503235	3.270503235	6.970503235	10.87050323	10.57050323	3.270503235	8.370503235	4.870503235	9.470503235	9.470503235	8.270503235	6.870503235	7.270503235	5.870503235	5.870503235	6.770503235	5.770503235	4.870503235	7.470503235	6.470503235	8.970503235	9.070503235	6.770503235	8.470503235	5.070503235	12.07050323	8.870503235	3.670503235	5.770503235	7.970503235	5.770503235	2.970503235	8.270503235	9.670503235	7.670503235	4.100503235	6.470503235	7.970503235	4.770503235	7.570503235	7.570503235	8.270503235	6.870503235	7.370503235	6.770503235	9.470503235	6.370503235
Control Group	0.193117111	9.213117111	0.613117111	3.613117111	6.413117111	10.31311711	10.11311711	3.313117111	7.713117111	7.713117111	8.913117111	8.713117111	8.813117111	5.713117111	6.713117111	7.713117111	5.933117111	6.413117111	5.113117111	4.513117111	7.013117111	6.013117111	8.513117111	8.113117111	6.113117111	5.413117111	3.713117111	11.91311711	8.513117111	3.813117111	5.113117111	8.413117111	5.113117111	4.113117111	8.813117111	7.213117111	6.913117111	3.713117111	5.213117111	6.513117111	4.613117111	6.913117111	6.613117111	7.513117111	6.113117111	6.613117111	7.013117111	8.713117111	4.913117111
Control Group	-0.67778661	9.82221339	1.42221339	4.42221339	7.62221339	9.52221339	9.42221339	4.32221339	8.52221339	4.12221339	9.02221339	9.52221339	8.12221339	7.32221339	8.32221339	6.32221339	6.22221339	6.72221339	6.52221339	5.52221339	7.22221339	5.12221339	8.72221339	8.12221339	8.32221339	4.92221339	4.92221339	10.12221339	7.72221339	3.22221339	6.52221339	9.22221339	6.52221339	3.52221339	8.22221339	8.92221339	7.12221339	4.52221339	5.22221339	8.32221339	6.72221339	5.02221339	7.32221339	9.42221339	5.32221339	7.32221339	13.32221339	9.52221339	5.22221339
Control Group	-1.356802333	9.043197667	4.043197667	2.043197667	4.543197667	1.143197667	5.843197667	-1.456802333	7.243197667	8.043197667	12.04319767	5.043197667	7.243197667	9.143197667	5.843197667	5.643197667	7.943197667	10.04319767	5.643197667	3.643197667	3.843197667	2.743197667	1.543197667	12.54319767	11.54319767	4.443197667	4.843197667	9.543197667	4.243197667	1.843197667	6.943197667	8.443197667	6.943197667	-0.156802333	7.843197667	10.74319767	4.943197667	5.543197667	4.443197667	2.643197667	3.743197667	8.343197667	8.643197667	6.643197667	8.343197667	11.54319767	6.243197667	5.043197667	8.543197667
Control Group	-1.351126923	9.548873077	5.448873077	3.248873077	6.448873077	2.948873077	5.948873077	-0.451126923	8.748873077	9.148873077	10.94887308	7.248873077	9.348873077	8.748873077	6.048873077	6.748873077	9.048873077	8.948873077	6.748873077	3.748873077	2.948873077	4.148873077	3.148873077	8.648873077	6.948873077	5.448873077	6.748873077	8.348873077	4.248873077	2.648873077	9.048873077	8.148873077	9.048873077	-0.551126923	7.348873077	7.048873077	5.048873077	9.648873077	6.448873077	4.648873077	5.248873077	10.64887308	9.548873077	8.648873077	8.348873077	6.948873077	9.048873077	7.248873077	7.648873077
Control Group	0.102241288	10.10224129	5.002241288	2.002241288	5.102241288	3.202241288	6.902241288	1.402241288	7.402241288	7.202241288	9.402241288	5.902241288	6.002241288	7.702241288	4.502241288	5.202241288	8.002241288	9.302241288	5.202241288	2.202241288	4.402241288	2.502241288	2.702241288	7.402241288	7.702241288	3.102241288	5.502241288	7.102241288	3.002241288	1.002241288	7.502241288	8.302241288	7.502241288	0.102241288	6.602241288	8.702241288	3.402241288	7.102241288	3.802241288	3.502241288	4.802241288	6.202241288	8.402241288	7.402241288	7.602241288	7.702241288	11.90224129	5.902241288	6.402241288
Control Group	-1.256940499	8.643059501	1.643059501	4.743059501	5.543059501	2.243059501	7.043059501	2.443059501	7.543059501	7.043059501	9.043059501	6.043059501	7.243059501	8.443059501	4.643059501	4.943059501	7.243059501	10.1430595	4.943059501	2.643059501	5.543059501	3.343059501	2.843059501	7.443059501	9.643059501	3.343059501	5.443059501	7.143059501	3.443059501	2.543059501	7.643059501	10.1430595	7.643059501	1.243059501	6.643059501	8.843059501	4.443059501	7.243059501	2.843059501	3.443059501	3.743059501	6.043059501	8.243059501	7.343059501	7.643059501	4.243059501	4.643059501	6.043059501	6.243059501
Control Group	0.11536716	8.11536716	1.91536716	4.81536716	5.11536716	1.21536716	7.01536716	-0.28463284	7.41536716	7.21536716	9.51536716	5.91536716	6.11536716	6.51536716	4.51536716	5.61536716	8.11536716	10.11536716	5.61536716	2.11536716	6.41536716	3.41536716	2.81536716	7.41536716	10.11536716	1.91536716	5.51536716	8.91536716	3.01536716	1.01536716	7.51536716	12.71536716	7.51536716	0.71536716	7.71536716	9.71536716	3.71536716	7.11536716	6.91536716	3.51536716	3.51536716	6.21536716	8.41536716	7.41536716	8.11536716	5.01536716	4.91536716	5.91536716	6.41536716
Control Group	1.320512204	10.4205122	1.020512204	4.820512204	6.720512204	1.220512204	7.420512204	0.120512204	8.320512204	7.320512204	11.3205122	7.120512204	5.820512204	6.920512204	5.820512204	6.320512204	3.920512204	10.8205122	6.320512204	3.420512204	5.220512204	3.420512204	2.820512204	8.220512204	5.820512204	6.120512204	5.820512204	7.920512204	4.920512204	2.120512204	8.820512204	8.320512204	8.820512204	-0.379487796	5.820512204	6.920512204	4.620512204	-1.179487796	5.420512204	3.920512204	3.920512204	5.820512204	8.820512204	7.920512204	5.820512204	6.820512204	9.820512204	7.120512204	6.820512204
Control Group	0.98637278	4.58637278	2.88637278	5.78637278	5.18637278	7.28637278	6.88637278	1.48637278	8.08637278	7.98637278	11.18637278	6.38637278	6.48637278	8.38637278	5.28637278	7.58637278	3.28637278	10.08637278	7.58637278	2.28637278	6.08637278	4.48637278	2.48637278	8.08637278	6.98637278	-0.81362722	6.38637278	7.78637278	2.88637278	2.68637278	8.18637278	7.98637278	8.18637278	-0.71362722	5.28637278	8.98637278	5.48637278	-0.61362722	5.08637278	4.38637278	4.38637278	6.38637278	9.38637278	8.38637278	4.78637278	6.18637278	11.38637278	6.38637278	7.38637278
Control Group	-0.588599664	5.711400336	1.111400336	5.811400336	5.111400336	4.711400336	7.111400336	-0.488599664	6.811400336	6.511400336	7.811400336	5.411400336	5.711400336	8.411400336	7.311400336	5.411400336	2.911400336	9.911400336	5.411400336	2.111400336	6.011400336	3.211400336	3.111400336	6.811400336	4.811400336	1.111400336	4.711400336	6.511400336	3.211400336	0.811400336	6.811400336	8.511400336	6.811400336	-0.188599664	6.511400336	5.111400336	3.511400336	0.511400336	3.811400336	2.711400336	2.711400336	6.111400336	7.511400336	6.511400336	3.511400336	4.611400336	11.01140034	5.411400336	5.411400336
Control Group	-0.891279247	9.508720753	3.508720753	6.508720753	5.308720753	2.408720753	6.208720753	6.008720753	7.708720753	8.108720753	10.70872075	6.008720753	7.508720753	8.508720753	5.408720753	5.408720753	8.308720753	9.408720753	5.408720753	3.108720753	5.308720753	2.608720753	2.438720753	9.508720753	8.708720753	4.308720753	5.678720753	8.308720753	3.808720753	1.908720753	7.808720753	6.808720753	7.808720753	0.208720753	7.208720753	8.808720753	4.008720753	2.008720753	5.308720753	3.608720753	3.608720753	8.408720753	8.808720753	7.508720753	4.808720753	5.608720753	12.10872075	6.008720753	7.508720753
Control Group	-0.295828752	8.704171248	1.604171248	4.704171248	5.504171248	3.804171248	6.804171248	5.804171248	7.404171248	6.904171248	9.704171248	6.104171248	6.104171248	7.004171248	4.704171248	4.904171248	6.104171248	10.10417125	4.904171248	3.404171248	5.004171248	2.204171248	2.504171248	7.404171248	7.804171248	3.504171248	5.304171248	7.704171248	3.504171248	0.704171248	7.704171248	6.504171248	7.704171248	1.004171248	6.404171248	8.204171248	3.104171248	4.104171248	4.104171248	3.304171248	3.304171248	5.704171248	8.204171248	7.304171248	5.804171248	4.604171248	4.004171248	6.104171248	6.204171248
Control Group	-0.244898951	10.55510105	2.255101049	5.155101049	5.555101049	5.555101049	5.255101049	-0.244898951	5.255101049	2.755101049	3.755101049	8.155101049	1.755101049	5.755101049	4.055101049	3.455101049	10.55510105	4.055101049	3.455101049	5.955101049	5.255101049	4.755101049	4.055101049	2.755101049	2.055101049	3.355101049	3.955101049	7.755101049	1.455101049	1.855101049	6.855101049	7.855101049	7.755101049	1.755101049	5.955101049	10.15510105	3.555101049	-0.244898951	3.855101049	4.955101049	4.955101049	5.255101049	7.155101049	7.455101049	2.755101049	5.855101049	2.455101049	8.155101049	5.255101049
Control Group	1.053214292	4.753214292	2.353214292	5.053214292	6.053214292	5.853214292	3.453214292	1.053214292	6.153214292	2.653214292	3.453214292	8.253214292	1.753214292	5.353214292	5.453214292	3.853214292	4.753214292	5.453214292	3.853214292	5.453214292	7.553214292	4.553214292	5.453214292	3.853214292	6.553214292	2.353214292	3.353214292	8.853214292	0.753214292	3.953214292	5.953214292	10.15321429	7.053214292	0.653214292	5.453214292	6.853214292	6.653214292	-1.146785708	5.353214292	3.353214292	3.353214292	3.953214292	7.653214292	5.653214292	2.653214292	5.753214292	3.753214292	8.253214292	3.953214292
Control Group	1.514659354	7.914659354	2.014659354	3.314659354	6.014659354	4.614659354	2.114659354	0.114659354	4.614659354	1.414659354	2.414659354	9.014659354	0.414659354	5.014659354	4.214659354	0.314659354	7.914659354	4.214659354	5.914659354	4.114659354	6.214659354	1.714659354	4.214659354	2.614659354	7.214659354	1.414659354	2.014659354	8.114659354	1.614659354	0.514659354	4.814659354	7.114659354	8.114659354	-2.485340646	4.114659354	7.014659354	5.914659354	-2.285340646	4.214659354	2.014659354	2.814659354	2.814659354	10.01465935	8.414659354	1.414659354	5.814659354	0.814659354	9.014659354	2.814659354
Control Group	0.060069119	10.86006912	3.660069119	1.260069119	6.860069119	4.160069119	2.260069119	-1.239930881	4.960069119	2.060069119	2.260069119	10.66006912	1.760069119	5.560069119	5.560069119	1.560069119	10.86006912	5.560069119	5.760069119	4.460069119	4.160069119	0.260069119	5.560069119	4.160069119	7.160069119	1.660069119	1.060069119	6.660069119	3.360069119	0.160069119	5.560069119	6.060069119	6.660069119	1.260069119	4.460069119	10.26006912	8.560069119	0.260069119	4.160069119	4.160069119	2.560069119	3.860069119	9.660069119	5.260069119	2.060069119	5.060069119	2.360069119	10.66006912	3.860069119
Control Group	-1.911893317	10.28810668	1.988106683	1.988106683	6.288106683	5.588106683	2.588106683	-1.011893317	6.188106683	2.288106683	3.688106683	5.888106683	0.988106683	5.188106683	5.488106683	1.888106683	10.28810668	5.488106683	7.988106683	5.388106683	5.588106683	3.788106683	5.488106683	3.288106683	2.888106683	2.288106683	4.588106683	8.288106683	1.088106683	4.088106683	5.888106683	8.088106683	8.288106683	2.288106683	5.388106683	8.488106683	7.088106683	-0.411893317	5.788106683	3.288106683	3.388106683	3.288106683	7.088106683	8.488106683	2.288106683	6.088106683	9.988106683	5.888106683	3.288106683
Control Group	2.243936054	7.743936054	2.743936054	1.143936054	5.643936054	6.443936054	4.143936054	0.143936054	5.343936054	3.043936054	3.043936054	6.043936054	2.243936054	5.943936054	5.743936054	5.643936054	7.743936054	5.743936054	7.643936054	5.743936054	6.443936054	2.843936054	5.743936054	4.543936054	5.043936054	3.143936054	3.643936054	10.34393605	1.143936054	3.543936054	6.543936054	7.443936054	10.34393605	1.143936054	5.743936054	9.443936054	7.143936054	1.343936054	4.843936054	3.843936054	4.343936054	5.643936054	8.543936054	5.543936054	3.043936054	7.243936054	11.54393605	6.043936054	5.643936054
Control Group	2.149331953	9.549331953	2.549331953	2.449331953	6.449331953	7.149331953	3.149331953	-0.050668047	5.149331953	3.049331953	2.249331953	6.549331953	2.249331953	6.049331953	6.049331953	4.549331953	9.549331953	6.049331953	7.349331953	6.249331953	7.149331953	4.849331953	6.049331953	5.249331953	5.349331953	3.749331953	3.049331953	12.54933195	3.949331953	2.549331953	7.349331953	7.949331953	12.54933195	1.749331953	6.249331953	9.949331953	5.849331953	0.949331953	5.249331953	4.249331953	3.249331953	5.149331953	6.549331953	8.249331953	3.049331953	6.149331953	10.24933195	6.549331953	5.149331953
Control Group	0.781759572	10.18175957	1.781759572	0.781759572	3.081759572	5.381759572	2.381759572	1.081759572	5.381759572	2.081759572	6.881759572	6.081759572	0.781759572	4.981759572	5.281759572	1.781759572	10.18175957	5.281759572	7.281759572	5.181759572	5.381759572	7.281759572	5.281759572	3.081759572	6.481759572	2.081759572	4.381759572	8.081759572	3.181759572	1.481759572	5.681759572	8.381759572	8.081759572	1.781759572	5.181759572	8.281759572	6.781759572	0.681759572	4.881759572	2.881759572	2.281759572	3.081759572	7.081759572	5.281759572	2.081759572	6.081759572	11.78175957	6.081759572	3.081759572
Control Group	1.680937522	9.280937522	2.180937522	1.880937522	7.480937522	5.080937522	4.480937522	1.880937522	7.580937522	2.380937522	8.880937522	4.580937522	1.580937522	5.080937522	4.780937522	3.180937522	9.280937522	4.780937522	7.680937522	4.680937522	5.080937522	4.480937522	4.780937522	3.180937522	5.680937522	1.880937522	3.580937522	7.480937522	2.480937522	3.180937522	5.080937522	7.480937522	7.480937522	2.380937522	4.680937522	9.280937522	5.580937522	190.8809375	5.080937522	3.980937522	2.280937522	5.380937522	6.580937522	4.380937522	2.380937522	7.480937522	8.480937522	4.580937522	5.380937522
Control Group	1.194206381	12.79420638	2.894206381	2.694206381	6.994206381	5.494206381	2.994206381	1.194206381	7.094206381	2.294206381	10.59420638	5.794206381	1.294206381	5.894206381	5.094206381	2.594206381	12.79420638	5.094206381	8.394206381	4.994206381	5.494206381	3.994206381	5.094206381	3.494206381	5.694206381	2.294206381	2.894206381	8.994206381	1.994206381	4.294206381	5.694206381	7.894206381	8.994206381	2.994206381	4.994206381	9.894206381	7.394206381	1.394206381	6.894206381	4.594206381	5.394206381	3.694206381	8.494206381	6.594206381	2.294206381	9.994206381	7.794206381	5.794206381	3.694206381
Control Group	0.339742896	9.239742896	1.939742896	1.839742896	8.939742896	11.7397429	5.939742896	-1.060257104	8.239742896	5.639742896	8.739742896	5.639742896	3.039742896	8.639742896	7.739742896	5.639742896	9.239742896	7.739742896	7.739742896	5.639742896	4.639742896	2.639742896	7.739742896	9.139742896	4.939742896	7.639742896	3.639742896	7.539742896	4.239742896	3.939742896	5.239742896	8.539742896	7.539742896	2.839742896	5.639742896	8.639742896	3.739742896	2.639742896	6.739742896	8.639742896	4.039742896	5.939742896	7.739742896	6.839742896	5.639742896	7.939742896	9.139742896	5.639742896	5.939742896
Control Group	3.204596898	6.904596898	1.604596898	2.904596898	7.804596898	6.904596898	6.904596898	3.204596898	6.404596898	5.904596898	9.804596898	6.004596898	5.304596898	7.904596898	8.804596898	5.104596898	6.904596898	8.804596898	8.504596898	5.104596898	5.204596898	3.604596898	8.804596898	10.4045969	9.704596898	8.904596898	4.904596898	7.904596898	5.104596898	5.204596898	7.804596898	9.204596898	7.904596898	3.504596898	5.104596898	10.9045969	5.104596898	2.004596898	7.204596898	6.704596898	5.704596898	7.804596898	9.104596898	7.604596898	5.904596898	6.904596898	11.3045969	6.004596898	7.804596898
Control Group	0.641050158	10.34105016	0.841050158	2.041050158	7.641050158	7.241050158	6.141050158	3.341050158	6.941050158	5.841050158	10.14105016	6.261050158	2.141050158	8.441050158	10.54105016	7.141050158	10.34105016	10.54105016	8.641050158	7.141050158	1.941050158	3.741050158	10.54105016	11.14105016	8.741050158	6.941050158	7.141050158	9.241050158	3.241050158	4.241050158	8.941050158	6.841050158	9.241050158	3.641050158	7.141050158	10.14105016	4.541050158	2.441050158	6.941050158	5.041050158	4.841050158	5.041050158	8.441050158	6.841050158	5.841050158	7.741050158	13.74105016	6.261050158	5.041050158
Control Group	-0.49520494	11.20479506	0.40479506	3.00479506	8.40479506	7.90479506	10.30479506	5.60479506	4.60479506	6.30479506	8.50479506	5.80479506	1.80479506	6.10479506	11.10479506	6.20479506	11.20479506	11.10479506	5.60479506	6.20479506	3.20479506	3.70479506	11.10479506	9.30479506	8.40479506	9.80479506	8.20479506	11.20479506	5.00479506	5.80479506	7.60479506	6.70479506	9.50479506	1.90479506	6.20479506	10.30479506	4.30479506	-0.29520494	7.90479506	7.90479506	3.40479506	6.90479506	8.20479506	6.90479506	6.30479506	5.80479506	9.10479506	5.80479506	6.90479506
Control Group	1.10559964	8.70559964	1.10559964	4.80559964	7.30559964	9.30559964	5.60559964	4.50559964	6.60559964	3.10559964	9.10559964	9.20559964	4.70559964	6.50559964	8.70559964	6.40559964	8.70559964	8.70559964	7.50559964	6.40559964	2.50559964	3.40559964	8.70559964	8.60559964	8.30559964	4.70559964	5.30559964	8.30559964	1.70559964	3.90559964	8.30559964	6.70559964	8.30559964	1.10559964	6.40559964	8.40559964	4.10559964	1.50559964	6.70559964	6.70559964	3.40559964	4.30559964	8.00559964	6.40559964	6.60559964	9.20559964	8.30559964	9.20559964	4.30559964
Control Group	3.228633161	10.02863316	0.828633161	2.028633161	6.828633161	5.428633161	6.428633161	3.628633161	5.828633161	3.628633161	6.428633161	9.228633161	4.328633161	4.728633161	7.628633161	8.028633161	10.02863316	7.628633161	8.628633161	8.028633161	6.428633161	3.728633161	7.628633161	9.028633161	9.028633161	4.928633161	4.728633161	7.828633161	1.928633161	5.328633161	10.22863316	7.028633161	7.828633161	0.728633161	8.028633161	6.928633161	4.828633161	0.628633161	6.528633161	6.928633161	3.828633161	3.928633161	8.828633161	7.028633161	4.728633161	9.028633161	9.528633161	9.228633161	3.928633161
Control Group	2.108646258	11.60864626	1.208646258	2.008646258	7.108646258	7.308646258	7.208646258	4.708646258	8.008646258	3.908646258	11.30864626	8.608646258	3.708646258	7.008646258	8.908646258	5.008646258	11.60864626	8.908646258	8.408646258	5.008646258	5.708646258	3.208646258	8.908646258	7.708646258	6.808646258	6.408646258	6.208646258	9.108646258	5.108646258	6.408646258	8.408646258	9.108646258	9.108646258	0.608646258	9.508646258	7.208646258	5.108646258	3.008646258	6.908646258	7.408646258	3.408646258	3.408646258	9.108646258	6.608646258	5.108646258	7.708646258	9.108646258	8.608646258	7.408646258
Test Group	6.570503235	12.07050323	5.270503235	7.070503235	5.970503235	12.97050323	6.770503235	6.070503235	6.070503235	3.570503235	9.270503235	6.570503235	6.170503235	5.870503235	9.070503235	5.770503235	12.07050323	9.070503235	3.070503235	5.770503235	2.970503235	7.370503235	9.070503235	8.870503235	5.470503235	4.970503235	5.270503235	8.270503235	13.07050323	8.470503235	9.270503235	6.770503235	8.270503235	9.070503235	7.570503235	8.770503235	3.870503235	1.770503235	6.070503235	7.570503235	8.070503235	4.070503235	6.570503235	2.970503235	8.970503235	9.470503235	4.070503235	6.570503235	6.370503235
Test Group	4.413117111	11.91311711	5.513117111	6.513117111	6.613117111	10.71311711	6.413117111	4.913117111	6.513117111	4.313117111	10.01311711	9.213117111	5.113117111	7.713117111	8.113117111	5.113117111	11.91311711	8.113117111	3.813117111	5.113117111	4.113117111	6.813117111	8.113117111	8.513117111	4.413117111	6.213117111	6.613117111	8.813117111	6.013117111	8.613117111	10.01311711	7.013117111	8.813117111	9.813117111	7.413117111	8.113117111	4.213117111	0.193117111	5.513117111	6.913117111	7.013117111	4.013117111	5.613117111	3.313117111	8.113117111	10.31311711	3.613117111	9.213117111	4.913117111
Test Group	3.92221339	10.12221339	6.22221339	6.82221339	8.32221339	6.62221339	6.72221339	6.52221339	8.62221339	3.92221339	11.42221339	6.02221339	4.62221339	6.32221339	8.12221339	6.52221339	10.12221339	8.12221339	4.32221339	6.52221339	3.52221339	6.22221339	8.12221339	7.72221339	9.22221339	5.82221339	7.32221339	8.22221339	7.52221339	9.32221339	7.72221339	8.32221339	8.22221339	9.92221339	9.12221339	7.52221339	4.82221339	-0.67778661	5.02221339	5.02221339	6.62221339	3.22221339	6.22221339	3.92221339	8.72221339	8.72221339	3.22221339	6.02221339	5.22221339
Test Group	2.843197667	6.043197667	5.843197667	6.043197667	5.643197667	7.843197667	5.643197667	5.243197667	6.743197667	4.843197667	9.843197667	7.243197667	4.243197667	5.643197667	4.143197667	6.943197667	11.94319767	7.543197667	2.643197667	4.243197667	11.44319767	4.843197667	12.54319767	6.343197667	6.943197667	6.043197667	4.143197667	7.843197667	11.74319767	6.643197667	6.543197667	5.043197667	7.843197667	7.243197667	6.543197667	10.04319767	5.043197667	-1.356802333	4.443197667	4.743197667	6.143197667	2.243197667	4.843197667	1.743197667	7.143197667	8.543197667	2.643197667	7.243197667	8.543197667
Test Group	3.248873077	6.348873077	6.648873077	6.148873077	7.048873077	11.74887308	7.148873077	3.948873077	7.948873077	2.948873077	11.44887308	5.748873077	4.348873077	6.748873077	5.948873077	9.048873077	11.74887308	8.148873077	2.948873077	5.948873077	9.348873077	7.748873077	8.648873077	8.648873077	2.248873077	6.648873077	4.248873077	7.348873077	10.64887308	8.048873077	5.748873077	5.648873077	7.348873077	8.948873077	8.348873077	9.548873077	4.248873077	-1.351126923	6.148873077	6.148873077	6.548873077	6.648873077	4.748873077	3.048873077	8.848873077	9.148873077	2.948873077	5.748873077	7.648873077
Test Group	4.002241288	4.702241288	6.102241288	5.302241288	7.102241288	10.70224129	6.402241288	4.602241288	7.502241288	3.802241288	9.802241288	8.202241288	4.602241288	5.002241288	7.202241288	7.502241288	10.40224129	1.802241288	3.102241288	3.402241288	9.702241288	5.802241288	7.402241288	7.502241288	4.302241288	6.502241288	3.602241288	10.30224129	5.402241288	7.602241288	3.802241288	4.402241288	6.602241288	10.20224129	6.002241288	9.002241288	2.602241288	0.102241288	5.102241288	6.202241288	6.802241288	6.002241288	5.302241288	2.602241288	7.802241288	10.20224129	2.902241288	8.202241288	6.402241288
Test Group	3.243059501	5.243059501	5.843059501	6.143059501	5.343059501	11.5430595	7.243059501	5.343059501	8.043059501	3.843059501	10.0430595	6.243059501	5.143059501	5.843059501	8.343059501	7.643059501	10.2430595	2.443059501	3.243059501	3.843059501	10.2430595	6.243059501	7.443059501	7.443059501	3.073059501	5.743059501	5.043059501	8.243059501	8.043059501	7.143059501	5.443059501	7.343059501	6.643059501	12.6430595	7.343059501	8.443059501	4.943059501	-1.256940499	4.343059501	6.043059501	7.743059501	6.143059501	6.243059501	6.343059501	6.943059501	8.943059501	3.143059501	6.243059501	6.243059501
Test Group	2.61536716	5.41536716	6.51536716	5.51536716	5.01536716	8.81536716	6.51536716	3.31536716	7.41536716	2.31536716	9.31536716	5.01536716	3.71536716	7.11536716	7.51536716	7.51536716	9.41536716	2.71536716	2.31536716	3.81536716	8.71536716	7.11536716	7.41536716	7.51536716	3.01536716	4.31536716	2.91536716	9.31536716	11.11536716	6.21536716	4.31536716	5.31536716	7.71536716	8.31536716	8.31536716	9.11536716	3.31536716	0.11536716	6.11536716	6.21536716	5.91536716	6.11536716	4.11536716	6.31536716	9.41536716	8.01536716	2.31536716	5.01536716	6.41536716
Test Group	4.720512204	5.620512204	6.420512204	4.420512204	8.820512204	8.820512204	5.420512204	3.820512204	7.620512204	3.620512204	10.4205122	3.320512204	3.920512204	5.920512204	7.720512204	8.820512204	6.220512204	2.920512204	2.620512204	4.320512204	3.820512204	5.320512204	8.220512204	7.920512204	3.320512204	3.620512204	3.720512204	10.2205122	10.7205122	5.420512204	3.420512204	7.120512204	5.820512204	7.720512204	6.720512204	9.820512204	3.720512204	1.320512204	5.820512204	5.820512204	5.820512204	6.220512204	4.320512204	7.820512204	7.720512204	8.520512204	2.620512204	3.320512204	6.820512204
Test Group	2.98637278	6.68637278	7.58637278	4.98637278	9.08637278	9.38637278	6.38637278	3.58637278	7.68637278	2.98637278	6.38637278	3.98637278	3.68637278	6.68637278	7.78637278	8.18637278	11.38637278	3.08637278	3.38637278	4.18637278	12.78637278	5.28637278	8.08637278	8.38637278	6.08637278	2.88637278	4.38637278	10.38637278	11.88637278	6.68637278	4.38637278	5.98637278	6.98637278	8.98637278	6.78637278	10.38637278	4.68637278	0.98637278	4.08637278	6.38637278	5.68637278	6.08637278	5.28637278	3.38637278	6.38637278	9.38637278	2.28637278	3.98637278	7.38637278
Test Group	4.911400336	5.211400336	6.311400336	5.611400336	6.111400336	11.11140034	4.911400336	6.511400336	4.211400336	7.611400336	9.211400336	4.211400336	7.711400336	6.911400336	8.611400336	6.811400336	9.411400336	2.611400336	-1.388599664	2.911400336	4.711400336	4.211400336	6.811400336	6.711400336	8.811400336	1.711400336	2.711400336	10.61140034	8.611400336	5.711400336	5.011400336	7.011400336	6.511400336	6.511400336	6.611400336	7.811400336	2.911400336	-0.588599664	5.911400336	6.111400336	11.01140034	5.911400336	6.611400336	2.711400336	5.811400336	7.011400336	4.611400336	4.211400336	5.411400336
Test Group	5.908720753	5.008720753	5.508720753	5.908720753	6.208720753	8.908720753	5.908720753	8.208720753	4.808720753	7.908720753	8.208720753	3.208720753	7.008720753	5.508720753	8.008720753	7.808720753	11.30872075	2.308720753	-0.991279247	3.208720753	10.10872075	7.508720753	9.508720753	7.508720753	7.208720753	4.708720753	3.408720753	9.908720753	8.908720753	6.508720753	4.108720753	6.308720753	7.208720753	6.908720753	5.208720753	9.508720753	4.308720753	-0.891279247	2.908720753	8.408720753	11.60872075	6.408720753	6.008720753	2.108720753	6.208720753	6.308720753	4.908720753	3.208720753	7.508720753
Test Group	4.804171248	4.404171248	5.804171248	8.004171248	4.904171248	10.60417125	2.804171248	5.904171248	5.504171248	3.904171248	7.404171248	3.904171248	6.204171248	4.704171248	6.704171248	7.704171248	8.304171248	3.004171248	1.104171248	2.404171248	7.304171248	5.004171248	7.404171248	7.304171248	7.004171248	3.204171248	3.304171248	9.804171248	8.804171248	7.204171248	3.804171248	5.104171248	6.404171248	7.904171248	6.404171248	9.104171248	4.004171248	-0.295828752	5.804171248	5.704171248	6.904171248	8.404171248	4.504171248	2.604171248	5.604171248	5.104171248	4.504171248	3.904171248	6.204171248
Test Group	9.311400336	4.611400336	4.911400336	8.211400336	4.811400336	6.511400336	2.311400336	10.91140034	5.611400336	11.71140034	8.311400336	4.111400336	9.211400336	8.611400336	7.511400336	5.711400336	10.31140034	2.141400336	2.311400336	1.911400336	5.411400336	6.911400336	5.911400336	6.211400336	6.911400336	3.011400336	2.711400336	9.111400336	11.11140034	5.711400336	5.011400336	6.211400336	6.211400336	10.21140034	7.711400336	6.511400336	7.611400336	-0.088599664	5.411400336	3.411400336	8.011400336	5.811400336	5.311400336	2.111400336	6.311400336	6.211400336	5.311400336	4.111400336	4.511400336
Test Group	5.108720753	4.108720753	5.908720753	7.408720753	5.708720753	8.008720753	4.008720753	7.508720753	8.408720753	7.608720753	6.608720753	7.908720753	7.208720753	8.908720753	8.108720753	6.208720753	7.208720753	2.908720753	-0.191279247	3.508720753	6.408720753	5.808720753	6.108720753	5.608720753	6.408720753	4.708720753	5.908720753	10.50872075	8.908720753	5.408720753	4.008720753	6.008720753	6.208720753	7.808720753	6.908720753	8.008720753	7.908720753	1.408720753	4.608720753	2.808720753	7.108720753	2.108720753	5.008720753	3.008720753	6.508720753	6.008720753	6.108720753	7.908720753	5.908720753
Test Group	5.204171248	5.804171248	2.804171248	4.704171248	6.004171248	7.504171248	4.804171248	6.104171248	8.104171248	6.404171248	6.604171248	7.504171248	6.704171248	6.004171248	4.704171248	4.904171248	7.304171248	4.804171248	-0.195828752	5.004171248	7.004171248	2.804171248	5.804171248	5.304171248	1.704171248	3.504171248	5.804171248	6.104171248	10.60417125	5.104171248	3.104171248	6.104171248	4.704171248	6.604171248	7.404171248	6.504171248	7.604171248	1.804171248	5.004171248	7.504171248	7.404171248	6.504171248	5.904171248	2.904171248	7.004171248	6.104171248	6.104171248	7.504171248	3.504171248
Test Group	5.855101049	5.055101049	3.055101049	5.455101049	6.955101049	6.155101049	3.455101049	5.555101049	6.955101049	8.055101049	7.755101049	7.555101049	5.655101049	10.15510105	5.255101049	4.655101049	10.75510105	5.455101049	0.855101049	1.955101049	5.255101049	6.255101049	5.555101049	5.855101049	4.855101049	2.255101049	4.655101049	5.355101049	5.455101049	4.855101049	8.555101049	7.155101049	4.755101049	7.755101049	7.955101049	7.355101049	6.755101049	0.555101049	3.055101049	7.455101049	6.655101049	7.455101049	5.655101049	1.955101049	6.155101049	7.155101049	4.655101049	7.555101049	2.555101049
Test Group	5.553214292	5.553214292	3.653214292	5.653214292	5.353214292	6.353214292	3.853214292	6.453214292	4.753214292	7.353214292	8.353214292	6.853214292	6.753214292	7.753214292	6.053214292	5.353214292	8.253214292	4.853214292	-0.546785708	2.753214292	5.053214292	2.753214292	6.253214292	5.253214292	7.053214292	2.553214292	6.853214292	4.553214292	5.953214292	4.053214292	3.053214292	5.653214292	6.853214292	7.053214292	7.153214292	9.053214292	5.853214292	-2.146785708	4.853214292	3.953214292	8.053214292	5.653214292	6.153214292	2.353214292	7.853214292	5.653214292	5.253214292	6.853214292	6.653214292
Test Group	5.114659354	6.514659354	4.514659354	4.414659354	4.714659354	7.414659354	2.414659354	5.614659354	5.214659354	6.714659354	7.814659354	5.514659354	5.214659354	6.114659354	6.714659354	5.714659354	8.714659354	8.914659354	-0.985340646	5.714659354	4.614659354	5.714659354	5.814659354	4.414659354	3.814659354	3.214659354	5.214659354	5.814659354	6.514659354	4.914659354	5.814659354	4.714659354	5.214659354	7.514659354	7.714659354	6.814659354	5.414659354	1.514659354	3.514659354	6.714659354	7.014659354	8.414659354	5.314659354	1.414659354	6.114659354	6.814659354	4.714659354	5.514659354	4.814659354
Test Group	3.260069119	7.660069119	5.360069119	5.260069119	4.360069119	6.660069119	2.860069119	5.060069119	5.060069119	6.160069119	6.460069119	5.160069119	6.260069119	4.960069119	4.760069119	6.460069119	9.260069119	4.160069119	-1.939930881	4.860069119	2.960069119	6.560069119	6.460069119	3.960069119	4.760069119	5.260069119	2.960069119	4.660069119	7.860069119	4.260069119	2.360069119	4.560069119	5.460069119	6.160069119	8.460069119	7.460069119	5.560069119	1.460069119	4.460069119	3.060069119	5.260069119	3.260069119	1.660069119	3.960069119	7.060069119	7.060069119	3.060069119	5.160069119	3.960069119
Test Group	3.988106683	4.788106683	4.488106683	9.388106683	3.788106683	7.488106683	7.088106683	5.888106683	4.988106683	5.588106683	3.488106683	6.388106683	6.288106683	7.988106683	5.288106683	5.588106683	8.488106683	5.488106683	3.088106683	4.688106683	4.088106683	5.588106683	6.488106683	6.888106683	4.888106683	7.388106683	2.688106683	5.588106683	10.18810668	5.388106683	8.288106683	7.788106683	7.088106683	8.088106683	6.488106683	9.288106683	6.588106683	3.388106683	6.288106683	6.688106683	4.488106683	3.988106683	5.088106683	4.788106683	8.088106683	8.088106683	2.988106683	6.388106683	3.988106683
Test Group	3.143936054	4.543936054	4.643936054	8.243936054	4.243936054	7.643936054	6.743936054	6.243936054	6.243936054	5.043936054	2.543936054	6.743936054	5.843936054	7.943936054	5.343936054	5.443936054	9.643936054	6.343936054	3.543936054	5.443936054	1.043936054	4.343936054	5.543936054	7.843936054	5.143936054	4.843936054	3.243936054	6.343936054	5.443936054	6.243936054	6.843936054	7.143936054	5.443936054	6.843936054	6.943936054	6.643936054	6.343936054	2.743936054	4.243936054	5.543936054	3.943936054	5.543936054	4.943936054	1.343936054	7.543936054	5.743936054	3.643936054	6.743936054	5.343936054
Test Group	3.549331953	5.149331953	4.049331953	7.549331953	5.449331953	7.749331953	6.449331953	5.049331953	8.149331953	4.849331953	3.949331953	6.049331953	4.549331953	8.049331953	3.649331953	5.049331953	9.449331953	5.649331953	-1.250668047	5.249331953	2.249331953	3.249331953	5.949331953	9.349331953	4.949331953	3.649331953	1.849331953	5.349331953	4.749331953	4.949331953	6.949331953	9.249331953	4.849331953	6.449331953	4.949331953	6.649331953	3.649331953	0.749331953	4.149331953	4.749331953	4.649331953	3.849331953	2.149331953	0.949331953	6.749331953	4.749331953	2.349331953	6.049331953	4.249331953
Test Group	4.181759572	12.08175957	3.881759572	8.281759572	4.681759572	7.881759572	5.681759572	4.781759572	7.581759572	4.881759572	5.281759572	3.581759572	5.081759572	6.081759572	3.881759572	3.581759572	7.581759572	5.481759572	-1.118240428	5.381759572	1.681759572	4.481759572	4.881759572	8.081759572	3.881759572	4.981759572	4.181759572	4.781759572	10.88175957	4.481759572	8.281759572	7.481759572	7.881759572	6.481759572	6.281759572	6.481759572	4.781759572	4.181759572	4.781759572	7.081759572	6.181759572	5.281759572	0.881759572	0.681759572	4.181759572	4.781759572	3.181759572	3.581759572	3.981759572
Test Group	3.680937522	8.680937522	5.580937522	6.280937522	4.780937522	6.680937522	6.080937522	5.380937522	6.780937522	3.880937522	2.780937522	4.780937522	5.180937522	4.780937522	4.880937522	3.880937522	9.580937522	5.280937522	-0.619062478	6.180937522	5.280937522	3.080937522	5.580937522	7.280937522	5.080937522	4.080937522	3.380937522	4.580937522	8.480937522	4.080937522	7.780937522	5.880937522	7.180937522	7.480937522	6.980937522	6.880937522	4.180937522	0.680937522	6.580937522	5.380937522	6.380937522	4.380937522	3.580937522	0.980937522	5.080937522	4.880937522	3.180937522	4.780937522	5.380937522
Test Group	5.394206381	8.594206381	6.394206381	7.194206381	5.394206381	7.694206381	6.894206381	6.594206381	7.894206381	5.594206381	3.394206381	3.594206381	5.894206381	3.594206381	4.494206381	1.194206381	9.394206381	5.194206381	3.294206381	5.694206381	4.994206381	5.794206381	3.394206381	7.394206381	6.594206381	6.194206381	3.894206381	7.194206381	8.994206381	9.094206381	8.394206381	6.294206381	5.594206381	6.094206381	6.494206381	6.894206381	7.694206381	2.394206381	6.194206381	4.494206381	6.794206381	6.594206381	2.994206381	1.394206381	7.494206381	4.394206381	3.694206381	3.594206381	5.094206381
Test Group	5.239742896	12.2397429	11.8397429	8.939742896	4.939742896	8.439742896	8.539742896	8.139742896	8.539742896	7.139742896	4.539742896	4.539742896	7.239742896	4.539742896	6.139742896	3.239742896	10.3397429	11.9397429	2.639742896	5.739742896	2.839742896	6.139742896	3.339742896	8.439742896	4.939742896	6.939742896	5.939742896	7.439742896	9.639742896	9.639742896	7.539742896	6.939742896	7.939742896	5.839742896	6.239742896	7.439742896	6.139742896	3.739742896	6.439742896	4.239742896	7.939742896	6.839742896	5.839742896	2.639742896	9.239742896	6.139742896	5.039742896	4.539742896	5.839742896
Test Group	3.904596898	9.504596898	7.504596898	8.104596898	6.404596898	13.8045969	7.404596898	6.704596898	6.704596898	5.204596898	4.004596898	5.504596898	6.504596898	5.504596898	6.604596898	6.404596898	8.904596898	9.804596898	3.804596898	5.804596898	4.504596898	4.404596898	5.004596898	8.204596898	5.404596898	4.404596898	4.004596898	9.104596898	10.8045969	9.104596898	8.804596898	7.004596898	6.804596898	7.804596898	7.504596898	7.004596898	8.204596898	2.004596898	5.304596898	5.804596898	7.104596898	7.604596898	8.604596898	4.204596898	8.604596898	7.404596898	4.504596898	5.504596898	6.904596898
Test Group	4.041050158	11.04105016	8.141050158	6.141050158	7.341050158	9.341050158	6.541050158	6.341050158	7.441050158	5.341050158	3.441050158	4.141050158	5.941050158	4.141050158	4.341050158	4.641050158	7.041050158	9.741050158	2.141050158	5.841050158	3.341050158	6.641050158	6.141050158	9.541050158	6.041050158	5.641050158	4.741050158	8.541050158	11.84105016	11.34105016	10.34105016	7.541050158	7.741050158	8.141050158	6.941050158	7.341050158	6.741050158	2.641050158	4.441050158	4.341050158	5.441050158	6.841050158	5.741050158	2.441050158	8.741050158	5.141050158	3.541050158	4.141050158	5.741050158
Test Group	7.60479506	9.20479506	6.30479506	9.40479506	4.90479506	8.50479506	7.40479506	6.00479506	6.00479506	5.80479506	7.90479506	5.00479506	5.50479506	5.00479506	5.40479506	3.40479506	7.00479506	9.60479506	3.10479506	4.80479506	5.50479506	4.20479506	4.60479506	10.10479506	7.60479506	6.20479506	4.90479506	8.30479506	11.70479506	7.50479506	8.20479506	7.20479506	7.40479506	7.50479506	7.20479506	7.40479506	3.90479506	1.70479506	5.50479506	6.30479506	7.30479506	6.90479506	4.50479506	4.70479506	8.30479506	5.10479506	3.30479506	5.00479506	6.20479506
Test Group	8.40559964	12.70559964	7.10559964	8.90559964	4.90559964	9.30559964	3.90559964	4.40559964	6.40559964	7.40559964	5.60559964	4.90559964	5.40559964	4.90559964	6.00559964	5.60559964	8.40559964	10.30559964	3.70559964	6.70559964	6.40559964	5.70559964	4.70559964	10.70559964	6.50559964	3.90559964	3.50559964	8.10559964	7.40559964	7.90559964	8.90559964	7.90559964	7.00559964	7.30559964	8.10559964	8.30559964	7.20559964	3.40559964	3.90559964	5.90559964	9.10559964	6.40559964	2.40559964	5.50559964	9.40559964	5.60559964	5.70559964	4.90559964	5.70559964
Test Group	8.204596898	9.704596898	7.404596898	8.704596898	6.104596898	7.804596898	2.504596898	5.204596898	7.304596898	7.004596898	6.704596898	8.904596898	5.104596898	8.904596898	4.404596898	4.404596898	8.504596898	11.9045969	4.504596898	6.504596898	6.904596898	7.804596898	4.104596898	9.604596898	6.704596898	4.904596898	4.404596898	9.004596898	7.904596898	8.104596898	10.4045969	7.604596898	7.204596898	9.004596898	7.004596898	7.404596898	4.104596898	1.004596898	6.604596898	4.404596898	9.104596898	7.204596898	3.604596898	6.204596898	9.004596898	7.904596898	5.904596898	8.904596898	6.404596898
Test Group	10.44105016	12.74105016	7.841050158	6.641050158	7.841050158	7.841050158	5.541050158	7.941050158	6.241050158	6.641050158	7.341050158	8.841050158	7.141050158	8.841050158	4.841050158	4.741050158	11.04105016	11.94105016	-0.058949842	6.841050158	9.341050158	5.041050158	4.741050158	10.54105016	5.241050158	4.341050158	4.641050158	9.141050158	9.941050158	8.741050158	7.541050158	6.441050158	6.041050158	8.841050158	9.341050158	6.541050158	7.341050158	1.941050158	6.341050158	6.341050158	9.141050158	7.841050158	3.741050158	3.041050158	8.041050158	6.941050158	3.341050158	8.841050158	7.641050158
Test Group	7.80479506	8.90479506	8.60479506	9.30479506	6.70479506	9.00479506	0.40479506	8.20479506	6.10479506	5.00479506	8.10479506	8.70479506	6.20479506	8.70479506	4.10479506	5.20479506	12.00479506	7.60479506	-0.09520494	7.90479506	9.20479506	6.90479506	6.70479506	10.40479506	4.20479506	7.50479506	3.70479506	7.70479506	10.10479506	8.20479506	7.60479506	7.20479506	5.90479506	7.30479506	8.20479506	7.40479506	8.20479506	0.70479506	4.10479506	4.10479506	7.50479506	7.50479506	3.70479506	4.60479506	8.50479506	10.10479506	1.90479506	8.70479506	6.70479506
Test Group	6.70559964	9.60559964	7.70559964	5.40559964	7.90559964	11.00559964	4.60559964	8.20559964	6.20559964	4.00559964	6.20559964	7.70559964	6.40559964	7.70559964	7.30559964	3.70559964	9.00559964	7.40559964	0.20559964	4.60559964	7.90559964	4.30559964	6.70559964	8.40559964	5.30559964	8.70559964	6.40559964	8.00559964	8.70559964	7.60559964	7.20559964	6.00559964	7.70559964	7.20559964	7.00559964	7.80559964	6.20559964	1.70559964	6.70559964	6.20559964	8.30559964	7.70559964	3.40559964	0.50559964	8.60559964	7.10559964	4.40559964	7.70559964	6.70559964
Test Group	5.928633161	10.02863316	10.32863316	8.428633161	6.528633161	8.628633161	4.728633161	13.62863316	8.728633161	5.628633161	6.228633161	7.028633161	8.028633161	7.028633161	9.028633161	5.128633161	10.22863316	9.828633161	3.928633161	5.728633161	5.928633161	3.928633161	6.128633161	10.72863316	4.228633161	7.128633161	7.028633161	8.528633161	10.02863316	8.028633161	3.928633161	5.828633161	6.728633161	8.928633161	6.828633161	9.328633161	5.128633161	3.028633161	8.328633161	4.328633161	10.22863316	7.528633161	3.728633161	2.828633161	5.928633161	7.728633161	3.028633161	7.028633161	6.828633161
Test Group	6.808646258	12.10864626	8.008646258	6.108646258	6.308646258	7.908646258	6.208646258	9.308646258	7.908646258	4.308646258	6.208646258	7.008646258	5.008646258	7.008646258	7.208646258	5.308646258	11.70864626	8.208646258	2.808646258	7.908646258	6.808646258	7.408646258	6.008646258	10.10864626	6.508646258	12.10864626	9.608646258	6.408646258	9.708646258	8.008646258	7.308646258	5.708646258	7.308646258	8.508646258	7.408646258	8.508646258	7.708646258	1.708646258	5.708646258	6.108646258	8.408646258	7.608646258	3.208646258	3.308646258	6.608646258	7.708646258	1.708646258	7.008646258	7.108646258
Test Group	6.370503235	8.970503235	7.070503235	9.170503235	6.170503235	9.070503235	3.870503235	8.670503235	9.070503235	6.470503235	4.770503235	7.370503235	5.770503235	7.370503235	4.570503235	8.770503235	11.67050323	7.170503235	2.870503235	8.670503235	6.870503235	6.370503235	6.570503235	10.47050323	6.270503235	8.370503235	8.070503235	9.270503235	8.470503235	6.570503235	8.370503235	5.770503235	8.070503235	8.470503235	8.470503235	8.670503235	5.670503235	2.070503235	4.770503235	7.670503235	9.270503235	6.870503235	5.370503235	4.370503235	7.270503235	8.070503235	2.070503235	7.370503235	4.670503235
Test Group	6.213117111	7.813117111	5.713117111	7.013117111	4.513117111	8.013117111	3.213117111	9.413117111	7.713117111	6.013117111	4.813117111	7.313117111	5.113117111	7.313117111	6.013117111	8.513117111	11.61311711	6.113117111	4.613117111	10.21311711	5.713117111	4.913117111	7.013117111	8.513117111	4.013117111	7.113117111	6.513117111	7.113117111	9.013117111	6.713117111	6.313117111	4.713117111	6.013117111	8.213117111	6.613117111	8.213117111	4.013117111	2.813117111	5.913117111	4.713117111	10.01311711	5.113117111	4.313117111	3.313117111	8.813117111	7.313117111	2.813117111	7.313117111	3.713117111
Test Group	7.12221339	9.72221339	7.02221339	6.42221339	5.32221339	9.32221339	4.52221339	7.92221339	6.32221339	4.52221339	2.12221339	7.42221339	6.52221339	7.32221339	5.32221339	9.12221339	9.02221339	7.62221339	4.22221339	11.52221339	7.32221339	5.22221339	8.52221339	7.22221339	6.82221339	7.12221339	7.72221339	7.82221339	11.42221339	6.82221339	5.42221339	7.32221339	6.92221339	9.12221339	7.32221339	10.02221339	6.82221339	1.52221339	5.52221339	7.32221339	7.72221339	8.62221339	4.82221339	6.32221339	7.92221339	7.82221339	1.52221339	7.42221339	7.62221339
Test Group	5.943197667	4.543197667	5.143197667	3.843197667	5.343197667	6.743197667	6.543197667	6.543197667	8.343197667	5.343197667	2.143197667	3.543197667	5.643197667	8.043197667	4.743197667	6.843197667	7.543197667	5.643197667	2.843197667	7.843197667	8.043197667	5.943197667	5.343197667	5.943197667	3.143197667	6.443197667	5.143197667	5.943197667	8.043197667	5.543197667	7.143197667	5.143197667	7.043197667	7.843197667	8.343197667	7.643197667	3.943197667	-0.356802333	5.643197667	3.443197667	6.543197667	5.043197667	4.843197667	4.143197667	7.643197667	5.643197667	-0.356802333	3.543197667	5.143197667
Test Group	6.448873077	5.048873077	6.148873077	5.348873077	5.548873077	7.348873077	8.448873077	8.848873077	8.948873077	4.048873077	2.548873077	6.948873077	6.948873077	8.448873077	5.848873077	6.748873077	9.848873077	7.048873077	3.248873077	7.348873077	8.448873077	8.448873077	5.948873077	8.448873077	5.748873077	6.848873077	3.748873077	4.448873077	8.148873077	6.748873077	6.248873077	6.448873077	6.048873077	7.548873077	7.248873077	7.648873077	6.048873077	2.348873077	6.748873077	3.648873077	7.248873077	7.748873077	3.548873077	5.548873077	8.748873077	6.948873077	2.348873077	6.948873077	4.848873077
Test Group	5.102241288	5.302241288	5.902241288	3.602241288	5.002241288	7.902241288	7.102241288	6.902241288	7.602241288	5.102241288	5.502241288	7.302241288	6.602241288	7.002241288	4.102241288	5.402241288	7.602241288	7.502241288	4.302241288	7.902241288	7.002241288	7.402241288	5.202241288	7.402241288	6.702241288	5.902241288	2.002241288	6.302241288	7.102241288	8.602241288	6.102241288	7.102241288	7.802241288	7.402241288	5.802241288	7.702241288	4.702241288	2.102241288	3.302241288	6.402241288	8.302241288	5.702241288	3.702241288	2.102241288	7.402241288	6.602241288	2.102241288	7.302241288	4.002241288
Test Group	4.343059501	12.2430595	6.143059501	7.443059501	5.043059501	7.743059501	9.343059501	7.343059501	5.543059501	6.643059501	4.643059501	5.543059501	7.643059501	7.543059501	4.643059501	4.843059501	7.343059501	5.843059501	5.143059501	8.043059501	7.543059501	9.943059501	3.743059501	6.243059501	5.443059501	3.743059501	5.443059501	7.243059501	7.543059501	6.543059501	5.343059501	5.743059501	6.943059501	7.543059501	7.843059501	6.643059501	3.243059501	2.743059501	4.543059501	5.343059501	7.443059501	3.043059501	4.043059501	2.843059501	6.843059501	7.643059501	2.743059501	5.543059501	8.743059501
Test Group	2.81536716	8.91536716	5.81536716	7.91536716	4.11536716	6.51536716	7.01536716	7.61536716	8.51536716	4.01536716	3.31536716	5.31536716	6.31536716	7.71536716	3.61536716	4.71536716	6.01536716	5.31536716	2.61536716	7.41536716	7.71536716	8.31536716	4.11536716	6.21536716	2.71536716	4.11536716	7.41536716	5.61536716	7.11536716	5.81536716	5.81536716	6.11536716	9.41536716	12.71536716	7.01536716	6.21536716	5.51536716	3.41536716	5.41536716	4.21536716	7.11536716	6.61536716	2.91536716	0.91536716	4.41536716	6.31536716	3.41536716	5.31536716	7.01536716
Test Group	3.020512204	8.320512204	5.120512204	10.6205122	5.320512204	6.620512204	6.120512204	5.420512204	5.920512204	6.120512204	6.820512204	5.220512204	5.520512204	5.620512204	7.520512204	4.820512204	6.720512204	5.420512204	3.420512204	6.920512204	5.620512204	8.420512204	2.520512204	7.820512204	1.920512204	3.020512204	7.120512204	5.320512204	8.520512204	7.920512204	6.120512204	8.320512204	7.720512204	8.320512204	7.120512204	5.920512204	5.320512204	2.320512204	3.320512204	4.020512204	7.620512204	3.020512204	5.620512204	1.620512204	5.320512204	6.820512204	2.320512204	5.220512204	6.420512204
Test Group	7.08637278	10.68637278	4.68637278	10.78637278	6.58637278	8.28637278	5.68637278	8.58637278	7.58637278	3.98637278	8.08637278	4.08637278	6.88637278	6.68637278	8.18637278	4.28637278	8.08637278	4.68637278	3.28637278	4.68637278	6.68637278	6.28637278	4.18637278	7.68637278	3.98637278	3.98637278	6.98637278	8.08637278	9.58637278	8.38637278	5.78637278	8.68637278	6.38637278	7.98637278	7.28637278	6.78637278	3.58637278	3.68637278	6.78637278	6.48637278	7.38637278	6.58637278	4.48637278	4.18637278	7.48637278	5.38637278	3.68637278	4.08637278	6.58637278
Test Group	7.611400336	8.111400336	7.111400336	6.911400336	3.911400336	7.311400336	5.311400336	7.511400336	5.411400336	2.811400336	6.911400336	3.911400336	3.111400336	5.011400336	6.511400336	5.911400336	7.711400336	5.711400336	5.611400336	4.711400336	5.011400336	7.511400336	4.911400336	9.811400336	1.311400336	5.711400336	6.911400336	6.811400336	8.111400336	6.711400336	8.211400336	7.111400336	5.811400336	8.511400336	5.411400336	7.911400336	5.411400336	2.411400336	5.111400336	5.711400336	8.211400336	7.211400336	3.211400336	3.611400336	8.211400336	6.311400336	3.911400336	3.911400336	6.211400336
[truncated: 35 more columns]
