# Supplementary material for: Circulating miRNA Expression Profiles and Machine Learning Models in Association with Response to Irinotecan-Based Treatment in Metastatic Colorectal Cancer
Source: Int J Mol Sci. 2022 Dec 20;24(1):46. doi: 10.3390/ijms24010046 (PMC9820223; doi:10.3390/ijms24010046)
Supplement: Supplementary file 1 [file ijms-24-00046-s001.zip › go_enrich_down.csv]

ID	Description	GeneRatio	BgRatio	pvalue	p.adjust	qvalue	geneID	Count
GO:0003712	transcription coregulator activity	290/7252	480/18337	7.43155593548976e-21	8.97731957007163e-18	7.05606679348606e-18	HMGA2/ABT1/ARID3A/BCOR/CCND1/CNOT9/HMGA1/KMT2D/MED13L/NCOA3/PEX14/RBFOX2/TAF5L/TCERG1/TRRAP/ACTN4/EZH2/SMARCC1/SMARCD1/SRCAP/TLE4/DNMT3B/DYRK1A/HMGB1/PBXIP1/RALY/CNOT6/MED1/MED12/NCOR2/RLIM/RRP1B/TLE3/CDY2B/DNAJB1/MECP2/MED29/MYCBP/TBL1XR1/TOB2/UBE2L3/MED17/DNMT3A/KAT7/ABL1/ACTL6A/AKIRIN1/ARID1A/ARID1B/ARID5B/ARL2BP/ARRB1/ASXL1/ATXN7L3/BCL9/BCL9L/BIRC2/BRD4/BTG2/BUD31/C1QBP/CARM1/CASP8AP2/CBX4/CN…	290
GO:0045296	cadherin binding	212/7252	332/18337	1.66209010849242e-19	1.00390242552942e-16	7.89055409400087e-17	EIF4G2/ALDOA/UBAP2/ATXN2L/CCNB2/EEF2/EFHD2/LARP1/RDX/SNX2/VCL/YWHAZ/CBL/OLFM4/CEMIP2/ERC1/ACVR1/DDX6/GPRC5A/RAB10/YWHAB/CTNND1/FASN/HSPA8/PAICS/RPL15/SLC3A2/BMPR2/KIF5B/CALD1/CNN3/DNAJB1/EGFR/GLOD4/IST1/KRT18/MAPRE1/PKM/TRIM29/YKT6/CAPZA1/EIF2A/PCBP1/TWF1/FSCN1/CRKL/ABI1/AFDN/AHNAK/ANK3/ANLN/ARHGAP1/ARHGAP18/ASAP1/BZW1/BZW2/CCT8/CD2AP/CD46/CDH11/CDH26/CDH5/CLINT1/CSNK1D/CTNNA1/DDX3X/EHD1/EHD4/EIF…	212
GO:0140297	DNA-binding transcription factor binding	232/7252	376/18337	1.68847583852173e-18	6.79892937644751e-16	5.34387791700562e-16	MYC/USF2/FOXP1/ACTB/AKAP8/BAZ2A/BCL2/CBX5/CTDP1/HAND1/HMGA1/MEF2D/NCOA3/PARP1/SIK1/SP1/STAT3/TCERG1/ACTN4/CREM/HSF1/MEF2C/NOTCH2/RARB/NR4A1/TLE4/TXLNG/HMGB1/NR1I2/PPARD/SMAD2/MED1/MED12/NCOR2/TLE3/CALR/CREB1/GTF2B/RBL1/TOB2/BBS10/HIF1A/MED17/NFE2L2/HNF4A/KLF5/ARID1A/ARNT2/ARRB1/ASXL1/ATF2/ATF4/BUD31/CNOT1/CREBBP/CRX/DHX33/DHX9/DTX3L/EP300/FAM220A/FOS/FOXP2/GATA6/GMNN/GTF2I/HDAC2/HDAC3/HDAC5/HIF1A…	232
GO:0061629	RNA polymerase II-specific DNA-binding transcription factor binding	168/7252	271/18337	4.93095423078914e-14	1.48914817769832e-11	1.17045282004521e-11	FOXP1/ACTB/AKAP8/BAZ2A/CTDP1/HMGA1/NCOA3/PARP1/SP1/STAT3/TCERG1/ACTN4/HSF1/NOTCH2/RARB/NR4A1/NR1I2/PPARD/MED1/MED12/NCOR2/CALR/CREB1/GTF2B/RBL1/TOB2/BBS10/HIF1A/MED17/NFE2L2/HNF4A/ARID1A/ARNT2/ARRB1/ASXL1/ATF2/BUD31/CNOT1/CREBBP/CRX/DTX3L/EP300/FAM220A/FOS/FOXP2/GATA6/GTF2I/HDAC2/HDAC3/HIF1AN/HIPK2/ID2/JMJD1C/JUP/LATS1/LCOR/LDB1/LDB2/MED13/MED14/MIER3/MTDH/NCOA2/NCOA6/NCOA7/NCOR1/NR4A2/NSD1/PCNA/…	168
GO:0004674	protein serine/threonine kinase activity	245/7252	430/18337	1.17318294356009e-13	2.83440999164117e-11	2.22781266334989e-11	TGFBR1/WNK1/AKT3/MAPK11/MAPK7/ACVR1B/AURKB/CAMK2D/CDK6/CSNK2A1/MAP3K1/MAPK6/SIK1/STK4/TGFBR3/TRIO/CDC42BPA/MAP4K3/MAP2K7/STK40/ACVR1/CDK19/DSTYK/DYRK1A/MAP3K9/ROCK1/MAP3K7/PDPK1/RIOK3/ACVR2B/BMPR2/CDK4/CLK4/EGFR/PAK1/PHKA1/MAPK1/UHMK1/ULK1/BRAF/BRD2/AKT1/AKT2/PLK2/ULK3/ACVR1C/AURKA/BMPR1B/BRD4/CAMK2A/CAMK4/CDC7/CDK12/CDK13/CDK16/CDK2/CDK9/CHUK/CSNK1A1/CSNK1D/CSNK1E/CSNK1G3/DYRK2/DYRK3/EEF2K/EIF2A…	245
GO:0003713	transcription coactivator activity	156/7252	258/18337	6.98962605764025e-12	1.40724471293824e-09	1.10607766736693e-09	ABT1/CNOT9/HMGA1/KMT2D/NCOA3/TAF5L/TCERG1/ACTN4/SMARCC1/SMARCD1/SRCAP/DYRK1A/HMGB1/CNOT6/MED1/MED12/RRP1B/MYCBP/UBE2L3/MED17/ABL1/ACTL6A/ARID1A/ARID1B/ARID5B/ARL2BP/ARRB1/ASXL1/ATXN7L3/BCL9/BCL9L/BIRC2/BRD4/BUD31/CARM1/CREBBP/DDX17/DHX9/EP300/FUS/HCFC2/HIPK2/HTATIP2/JMY/JUP/KAT2A/KAT5/KAT6A/LPIN1/MAML1/MAML3/MED13/MED14/MED21/MED6/MTDH/NCOA2/NCOA6/NCOA7/NIBAN2/NPAT/NUCKS1/NUP98/PRKCB/PSMC3IP/RAP2…	156
GO:0044389	ubiquitin-like protein ligase binding	181/7252	312/18337	2.41537717699035e-11	4.16825089972049e-09	3.27619580999293e-09	TRIB1/ACVR1B/ARIH1/BCL2/CDKN1A/NDUFS2/UBOX5/VCL/YOD1/YWHAZ/CRK/FZD8/SMAD6/STAT2/UBA52/GLMN/APC/HSP90AA1/SMAD2/TXNIP/ACTG1/ERLIN1/HSPA8/POLR2A/PRKAR1A/CALR/DBT/EGFR/FBXO7/UBE2K/UBE2L3/HIF1A/FHIT/MDM2/ANKRA2/ARRB1/AURKA/AXIN1/BAG4/BID/CASP8/CCDC50/CKB/CUL1/CUL2/DTX3L/EIF4E2/FOXO1/JAK1/KCNH2/LYN/MFHAS1/MID1/NLK/NPLOC4/PA2G4/PIAS1/PIAS4/PRDX6/PRKAR2A/RAD18/RB1/RNF20/RNF8/RRAGA/SCAMP3/SKI/SMAD5/SMAD7/…	181
GO:0031625	ubiquitin protein ligase binding	169/7252	293/18337	2.05059900483757e-10	3.09640449730472e-08	2.43373723995195e-08	TRIB1/ACVR1B/ARIH1/BCL2/CDKN1A/NDUFS2/UBOX5/VCL/YOD1/YWHAZ/CRK/FZD8/SMAD6/UBA52/GLMN/APC/HSP90AA1/SMAD2/TXNIP/ACTG1/ERLIN1/HSPA8/POLR2A/PRKAR1A/CALR/DBT/EGFR/FBXO7/UBE2K/UBE2L3/HIF1A/FHIT/MDM2/ANKRA2/ARRB1/AURKA/AXIN1/BAG4/BID/CASP8/CCDC50/CKB/CUL1/CUL2/EIF4E2/FOXO1/JAK1/KCNH2/LYN/MFHAS1/MID1/NLK/NPLOC4/PA2G4/PIAS1/PIAS4/PRDX6/PRKAR2A/RAD18/RB1/RNF20/RNF8/RRAGA/SCAMP3/SKI/SMAD5/SMAD7/SMG5/SRC/STI…	169
GO:0008022	protein C-terminus binding	114/7252	185/18337	9.32517913216311e-10	1.25164626573923e-07	9.83779131837558e-08	AGO2/CEP120/COIL/FIGN/HRAS/SP1/ID1/YWHAB/MED12/PABPC1/POLR2A/PRRC2C/BRCA2/CENPF/MAPRE1/PPP1R9B/ABL1/AFDN/AP2A1/ATF4/ATXN1/ATXN2/CD2AP/CEP135/CSK/DST/EP300/EPB41/EZR/FN1/GPSM2/HIC2/HSPG2/MAD2L1/MAPRE3/MKI67/MPDZ/MSH2/NEFL/NIPBL/NPAT/NUMA1/PCNA/PEX1/PHB2/PIAS1/PIAS4/PPP2CA/PRKAA1/SCAF4/SNX17/SRC/SYT1/TERF2/TNFAIP3/TOP2A/TRIM3/VPS36/VPS4A/VTA1/YAP1/PEX6/PPP2CB/SIRT1/EML2/HSPB7/MAGI1/PHB/SIPA1/SNF8/T…	114
GO:0106311	protein threonine kinase activity	144/7252	248/18337	2.37022363580657e-09	2.86323015205433e-07	2.25046496789213e-07	WNK1/AKT3/AURKB/CSNK2A1/SIK1/STK4/TRIO/CDC42BPA/MAP4K3/STK40/ROCK1/PDPK1/RIOK3/PAK1/UHMK1/ULK1/BRAF/AKT1/AKT2/ULK3/AURKA/CDC7/CSNK1A1/CSNK1D/CSNK1E/CSNK1G3/EIF2AK1/EIF2AK4/ERN1/HASPIN/HIPK2/HIPK3/LATS1/MAP4K4/MAPKAPK5/MARK2/MARK3/MAST1/MAST4/MASTL/MELK/NEK3/NEK7/NEK9/NUAK1/OXSR1/PAK5/PIM1/PRKAA1/PRKAA2/PRKDC/RIOK1/RIOK2/RIPK2/RPS6KA2/RPS6KA3/RPS6KA5/RPS6KB2/SLK/SMG1/STK24/STK25/STK39/TAOK1/TBK1/T…	144
GO:0106310	protein serine kinase activity	144/7252	249/18337	3.43988178884138e-09	3.77761563720035e-07	2.96916112299993e-07	WNK1/AKT3/AURKB/CSNK2A1/SIK1/STK4/TRIO/CDC42BPA/MAP4K3/STK40/ROCK1/PDPK1/RIOK3/PAK1/UHMK1/ULK1/BRAF/AKT1/AKT2/ULK3/AURKA/CDC7/CSNK1A1/CSNK1D/CSNK1E/CSNK1G3/EIF2AK1/EIF2AK4/ERN1/HASPIN/HIPK2/HIPK3/LATS1/MAP4K4/MAPKAPK5/MARK2/MARK3/MAST1/MAST4/MASTL/MELK/NEK3/NEK7/NEK9/NUAK1/OXSR1/PAK5/PIM1/PRKAA1/PRKAA2/PRKDC/RIOK1/RIOK2/RIPK2/RPS6KA2/RPS6KA3/RPS6KA5/RPS6KB2/SLK/SMG1/STK24/STK25/STK39/TAOK1/TBK1/T…	144
GO:0019787	ubiquitin-like protein transferase activity	239/7252	452/18337	4.49996464110092e-09	4.52996440537493e-07	3.56049833883599e-07	TRIM71/AREL1/ARIH1/BCOR/CDC34/FBXW2/HUWE1/MIB1/NHLRC3/RANBP2/RNFT1/UBOX5/CBL/MKRN1/RFWD3/RNF7/FBXO3/CNOT4/OBI1/TRIM59/UBE2D3/BTRC/MED1/MED12/RLIM/RNF213/TRIM2/UBE3C/XIAP/DTL/FBXO21/FBXO7/HECTD3/HECW2/NFX1/RNF170/SMURF2/UBE2K/UBE2L3/VHL/MDM2/ATG16L1/BIRC2/BIRC3/BIRC6/CBLL1/CBX4/CDC23/CUL1/CUL2/DTX3L/FBXL14/FBXL5/FBXL6/FBXO11/FBXO17/FBXO22/FBXO6/FBXW11/G2E3/HECTD1/HERC1/KLHL42/MED11/MEX3C/MSL2/MYCB…	239
GO:0001882	nucleoside binding	210/7252	390/18337	5.58496200657865e-09	5.1897185414977e-07	4.07905727120157e-07	NRAS/RAB6B/KRAS/ARL8B/EEF2/GPN1/HRAS/MIEF1/NOLC1/RAB40C/TUBB4A/ACTN4/HHAT/RHOB/RHOV/RAB10/RAB14/RAB1B/RAB34/RAP2A/ARL2/GNL3L/RAC1/ATL3/AGAP1/AGAP2/AGAP3/AK4/ARF4/ARF6/ARL4C/ARL4D/ARL5A/ARL5B/ARL8A/DNAJC27/DNM2/DRG2/EFTUD2/EHD1/EHD4/EIF2S3/GFM1/GFM2/GNA12/GNAI1/GNAI3/GNL3/GPN2/GSPT1/GTPBP10/GTPBP4/IFI44L/INSR/IRGQ/MFHAS1/NKIRAS2/NOA1/NPR1/NUDT16/PNP/POLR2B/RAB11A/RAB12/RAB13/RAB15/RAB19/RAB21/RAB3…	210
GO:0032549	ribonucleoside binding	207/7252	384/18337	6.35339661045074e-09	5.47390132196734e-07	4.30242156885199e-07	NRAS/RAB6B/KRAS/ARL8B/EEF2/GPN1/HRAS/MIEF1/NOLC1/RAB40C/TUBB4A/HHAT/RHOB/RHOV/RAB10/RAB14/RAB1B/RAB34/RAP2A/ARL2/GNL3L/RAC1/ATL3/AGAP1/AGAP2/AGAP3/AK4/ARF4/ARF6/ARL4C/ARL4D/ARL5A/ARL5B/ARL8A/DNAJC27/DNM2/DRG2/EFTUD2/EHD1/EHD4/EIF2S3/GFM1/GFM2/GNA12/GNAI1/GNAI3/GNL3/GPN2/GSPT1/GTPBP10/GTPBP4/IFI44L/INSR/IRGQ/MFHAS1/NKIRAS2/NOA1/NPR1/NUDT16/POLR2B/RAB11A/RAB12/RAB13/RAB15/RAB19/RAB21/RAB3C/RAB4A/RA…	207
GO:0051020	GTPase binding	130/7252	222/18337	6.79706289979389e-09	5.47390132196734e-07	4.30242156885199e-07	GGA3/GOLGA4/IARS1/PREB/RANBP2/IPO7/DVL3/ERC1/RAB11FIP4/ERRFI1/HSP90AA1/PPP6R1/RAB34/RCC2/BIRC5/RALBP1/USP6NL/PAK1/RABGEF1/WASF1/ULK1/GGA2/EVI5/AFDN/ANKFY1/AP3M1/ARHGAP1/ARHGEF2/ATG16L1/BICD2/CAV1/CDC42EP2/CDC42EP4/CHML/CORO1C/DOCK4/DOCK7/EHD1/ENO1/EXOC4/EXPH5/CYRIB/FGD6/FLNA/GNB1/GNB2/GARRE1/MAPKAP1/MYCBP2/MYO5A/MYO5B/MYO9B/PICALM/RAB3GAP2/RASA1/RHOBTB3/RIC1/RNF152/RNF41/RTKN/SIKE1/SPHK2/SPTBN1/T…	130
GO:0003714	transcription corepressor activity	110/7252	182/18337	8.72421348278761e-09	6.58678117950465e-07	5.17713194833844e-07	HMGA2/BCOR/CCND1/PEX14/RBFOX2/TCERG1/EZH2/TLE4/DNMT3B/PBXIP1/MED1/NCOR2/RLIM/TLE3/CDY2B/DNAJB1/MECP2/TBL1XR1/TOB2/DNMT3A/BTG2/C1QBP/CASP8AP2/CBX4/CNOT7/CREBBP/DPF2/GMNN/HDAC3/HIPK2/HNRNPU/HSBP1/HSBP1L1/JAZF1/KCTD1/LCOR/LIMD1/MAP3K10/MIER3/NCOR1/NPAT/NSD1/PA2G4/PIAS1/PIAS4/RB1/RUNX1T1/SF1/SIN3A/SIN3B/SMARCA4/SPEN/SRSF2/TAF9B/TLE1/TOB1/TRIB3/TRIM28/YAP1/ZMYND11/ZMYND8/ZNF451/IRF2BP2/SAP18/SIRT1/SNW…	110
GO:0004721	phosphoprotein phosphatase activity	108/7252	179/18337	1.35664307189982e-08	9.2511433235107e-07	7.27128901865341e-07	DUSP2/CTDP1/DNAJC6/DUSP1/PALD1/PTP4A1/DUSP7/EYA3/PDP2/CDC25B/PTPN23/PPM1G/CTDNEP1/EYA4/PHPT1/PTEN/PTPN4/ACP1/CDC25A/CTDSPL/CTDSPL2/DUSP10/DUSP18/DUSP22/DUSP3/DUSP4/DUSP5/DUSP6/DUSP8/ILKAP/MTMR14/MTMR2/MTMR6/PHLPP1/PPM1H/PPP1CA/PPP2CA/PPP2R5A/PPP2R5D/PPP4C/PTP4A2/PTPN14/PTPN6/PTPRB/PTPRD/PTPRJ/PTPRU/RNGTT/SBF1/SSH2/UBASH3B/DUSP16/PPP1R3D/PPP2CB/PPP2R1B/PGAM5/PPP3R1/SSH1/CYCS/MTMR4/MYH6/PPM1A/PPM1B…	108
GO:0005525	GTP binding	202/7252	376/18337	1.37848162105292e-08	9.2511433235107e-07	7.27128901865341e-07	NRAS/RAB6B/KRAS/ARL8B/EEF2/GPN1/HRAS/NOLC1/RAB40C/TUBB4A/HHAT/RHOB/RHOV/RAB10/RAB14/RAB1B/RAB34/RAP2A/ARL2/GNL3L/RAC1/ATL3/AGAP1/AGAP2/AGAP3/AK4/ARF4/ARF6/ARL4C/ARL4D/ARL5A/ARL5B/ARL8A/DNAJC27/DNM2/DRG2/EFTUD2/EHD1/EHD4/EIF2S3/GFM1/GFM2/GNA12/GNAI1/GNAI3/GNL3/GPN2/GSPT1/GTPBP10/GTPBP4/IFI44L/INSR/IRGQ/MFHAS1/NKIRAS2/NOA1/NPR1/NUDT16/RAB11A/RAB12/RAB13/RAB15/RAB19/RAB21/RAB3C/RAB4A/RAB5C/RABL2A/RA…	202
GO:0032550	purine ribonucleoside binding	204/7252	381/18337	1.66395754950094e-08	1.05792669463007e-06	8.31517844681356e-07	NRAS/RAB6B/KRAS/ARL8B/EEF2/GPN1/HRAS/MIEF1/NOLC1/RAB40C/TUBB4A/HHAT/RHOB/RHOV/RAB10/RAB14/RAB1B/RAB34/RAP2A/ARL2/GNL3L/RAC1/ATL3/AGAP1/AGAP2/AGAP3/AK4/ARF4/ARF6/ARL4C/ARL4D/ARL5A/ARL5B/ARL8A/DNAJC27/DNM2/DRG2/EFTUD2/EHD1/EHD4/EIF2S3/GFM1/GFM2/GNA12/GNAI1/GNAI3/GNL3/GPN2/GSPT1/GTPBP10/GTPBP4/IFI44L/INSR/IRGQ/MFHAS1/NKIRAS2/NOA1/NPR1/NUDT16/RAB11A/RAB12/RAB13/RAB15/RAB19/RAB21/RAB3C/RAB4A/RAB5C/RAB…	204
GO:0004842	ubiquitin-protein transferase activity	226/7252	429/18337	1.77215440538568e-08	1.07038126085295e-06	8.41306986135727e-07	TRIM71/AREL1/ARIH1/BCOR/CDC34/FBXW2/HUWE1/MIB1/NHLRC3/RNFT1/UBOX5/CBL/MKRN1/RFWD3/RNF7/FBXO3/CNOT4/OBI1/TRIM59/UBE2D3/BTRC/MED1/MED12/RLIM/RNF213/TRIM2/UBE3C/XIAP/DTL/FBXO21/FBXO7/HECTD3/HECW2/NFX1/RNF170/SMURF2/UBE2K/UBE2L3/VHL/MDM2/BIRC2/BIRC3/BIRC6/CBLL1/CDC23/CUL1/CUL2/DTX3L/FBXL14/FBXL5/FBXL6/FBXO11/FBXO17/FBXO22/FBXO6/FBXW11/G2E3/HECTD1/HERC1/KLHL42/MED11/MEX3C/MSL2/MYCBP2/NEDD4L/RBBP6/RC3H…	226
GO:0035257	nuclear hormone receptor binding	88/7252	140/18337	1.93257974505534e-08	1.11169349144136e-06	8.73777909794446e-07	FOXP1/BAZ2A/HMGA1/NCOA3/PARP1/ACTN4/RARB/NR4A1/NR1I2/MED1/MED12/NCOR2/CALR/GTF2B/TOB2/HIF1A/MED17/ARID1A/ARRB1/ASXL1/BUD31/CNOT1/CRX/EP300/FOXP2/JMJD1C/JUP/LATS1/LCOR/MED13/MED14/NCOA2/NCOA6/NCOA7/NCOR1/NR4A2/NSD1/PCNA/PHB2/PRKCB/RARG/RNF6/SMARCA4/SRC/STRN/TACC2/TCF7L2/TRIP12/VDR/WIPI1/YWHAH/CEBPB/SIRT1/SNW1/ESR1/ISL1/NCOA1/SMAD3/TGFB1I1/THRAP3/KDM1A/PPARGC1B/SMARCD3/STAT1/STAT5B/TRIM24/ZBTB7A/DD…	88
GO:0042826	histone deacetylase binding	74/7252	113/18337	2.06859655042226e-08	1.13584756041368e-06	8.92762721761188e-07	PRDM1/AKAP8/BCOR/CBX5/CCND1/MEF2D/PARP1/PHF6/SP1/MEF2C/RAD9A/DNMT3B/HSP90AA1/YWHAB/NCOR2/SFPQ/HOXA10/RAC1/HIF1A/ANKRA2/BRMS1L/GMNN/HDAC2/HDAC3/HDAC5/HIC1/IKZF3/KAT2A/KCTD21/KPNA2/LCOR/MAPK8/MIER3/NCOR1/NIPBL/PKN2/SMG5/SRF/SUDS3/TOP2A/TP53/UHRF1BP1/YWHAE/ZBTB7B/CEBPB/NUDT21/HES1/NR2C1/PHB/TFAP4/WDTC1/BHLHE41/CDC20/CHD4/DHX36/KAT2B/MEF2A/MIER1/NACC1/SATB2/TAL1/CAMTA2/HSPA1B/NACC2/RBBP4/TRAF6/HSPA1A…	74
GO:0001883	purine nucleoside binding	204/7252	384/18337	3.73101239461773e-08	1.95959259682531e-06	1.54021655832732e-06	NRAS/RAB6B/KRAS/ARL8B/EEF2/GPN1/HRAS/MIEF1/NOLC1/RAB40C/TUBB4A/HHAT/RHOB/RHOV/RAB10/RAB14/RAB1B/RAB34/RAP2A/ARL2/GNL3L/RAC1/ATL3/AGAP1/AGAP2/AGAP3/AK4/ARF4/ARF6/ARL4C/ARL4D/ARL5A/ARL5B/ARL8A/DNAJC27/DNM2/DRG2/EFTUD2/EHD1/EHD4/EIF2S3/GFM1/GFM2/GNA12/GNAI1/GNAI3/GNL3/GPN2/GSPT1/GTPBP10/GTPBP4/IFI44L/INSR/IRGQ/MFHAS1/NKIRAS2/NOA1/NPR1/NUDT16/RAB11A/RAB12/RAB13/RAB15/RAB19/RAB21/RAB3C/RAB4A/RAB5C/RAB…	204
GO:0019001	guanyl nucleotide binding	209/7252	398/18337	8.33576837221174e-08	4.02784327745271e-06	3.16583708283578e-06	NRAS/RAB6B/KRAS/ARL8B/EEF2/GPN1/HRAS/MIEF1/NOLC1/RAB40C/TUBB4A/HHAT/RHOB/RHOV/RAB10/RAB14/RAB1B/RAB34/RAP2A/ARL2/GNL3L/RAC1/ATL3/AGAP1/AGAP2/AGAP3/AK4/ARF4/ARF6/ARL4C/ARL4D/ARL5A/ARL5B/ARL8A/DNAJC27/DNM2/DRG2/EFTUD2/EHD1/EHD4/EIF2S3/GFM1/GFM2/GNA12/GNAI1/GNAI3/GNL3/GPN2/GSPT1/GTPBP10/GTPBP4/IFI44L/INSR/IRGQ/MFHAS1/NKIRAS2/NOA1/NPR1/NUDT16/RAB11A/RAB12/RAB13/RAB15/RAB19/RAB21/RAB3C/RAB4A/RAB5C/RAB…	209
GO:0032561	guanyl ribonucleotide binding	209/7252	398/18337	8.33576837221174e-08	4.02784327745271e-06	3.16583708283578e-06	NRAS/RAB6B/KRAS/ARL8B/EEF2/GPN1/HRAS/MIEF1/NOLC1/RAB40C/TUBB4A/HHAT/RHOB/RHOV/RAB10/RAB14/RAB1B/RAB34/RAP2A/ARL2/GNL3L/RAC1/ATL3/AGAP1/AGAP2/AGAP3/AK4/ARF4/ARF6/ARL4C/ARL4D/ARL5A/ARL5B/ARL8A/DNAJC27/DNM2/DRG2/EFTUD2/EHD1/EHD4/EIF2S3/GFM1/GFM2/GNA12/GNAI1/GNAI3/GNL3/GPN2/GSPT1/GTPBP10/GTPBP4/IFI44L/INSR/IRGQ/MFHAS1/NKIRAS2/NOA1/NPR1/NUDT16/RAB11A/RAB12/RAB13/RAB15/RAB19/RAB21/RAB3C/RAB4A/RAB5C/RAB…	209
GO:0015631	tubulin binding	195/7252	368/18337	9.48799898259669e-08	4.40827029652954e-06	3.46484821145839e-06	ALDOA/ARL8B/BCL2L11/MTUS1/PEX14/PHF6/KATNAL1/APC/INO80/KIF2C/PRNP/RCC2/BIRC5/TIAM1/APPL1/KIF5B/BRCA2/CENPF/CNN3/MAPRE1/CCSAP/HOOK3/ARHGEF2/ARL4C/ARL8A/CAMSAP1/CEP44/DAG1/DDX3X/DIP2B/DNAL1/DNM2/DPYSL5/DST/EZR/FBXW11/FHDC1/FYN/HOOK1/HSPH1/HTT/KIF18B/KIF1C/KIF27/KIF2A/KIF5C/KIFC2/LYN/MAP1A/MAP1B/MAP4/MAP4K4/MAP9/MAPRE3/MAPT/MAST1/MID1/MTCL1/MTUS2/NEFM/NUMA1/PAFAH1B1/RAB11A/RAE1/TAOK1/TPR/TPX2/TTLL11…	195
GO:0032182	ubiquitin-like protein binding	66/7252	101/18337	1.34073920384527e-07	5.99856651201883e-06	4.71480219052021e-06	GGA3/RNFT1/SMARCAD1/TAB2/FBXO7/MDM2/ADRM1/ASCC2/BIRC2/CASP8AP2/CBX4/CUEDC2/DCUN1D2/MARCHF7/NPLOC4/NUP62/RAE1/RNF111/RNF8/SIMC1/SOBP/TAB3/TNFAIP3/TOP2A/TP53INP2/TRIM32/UBAP1/UBXN2B/USP5/USPL1/VPS36/WDR48/AUP1/BUB3/CXCR4/DCUN1D4/FAF2/NEDD4/SMAD3/TSG101/DCUN1D3/DDI2/HSPB1/SQSTM1/UBA2/RNF168/SERBP1/UBXN7/DCUN1D5/FAAP20/OTUB2/TDG/DCUN1D1/FAF1/NBR1/RNF19B/UBXN2A/USP25/PLAA/UBR5/ILRUN/RAD23B/CKS2/DNAJB2…	66
GO:0016887	ATPase activity	244/7252	478/18337	1.65287244680932e-07	7.02625087873009e-06	5.52254992385373e-06	DICER1/ATP1A2/ASCC3/ATP2A2/ATP2B1/ATP6V1F/ATP6V1G1/BPTF/DNA2/FIGN/SMARCAD1/CHD1/SRCAP/KATNAL1/DDX6/HSP90AA1/INO80/KIF2C/HSPA8/RALBP1/RNF213/KIF5B/MSH6/ATP13A3/ATP7A/DYNC1H1/EP400/MCM8/ABCA2/ABCC10/ABCC5/ABCC8/ABCF1/ABCF2/ACSL1/ACSL3/ACSL4/ACSL6/ATP11C/ATP2C1/ATP5F1B/ATP6V1A/ATP7B/ATP8B3/BLM/C10orf88/CCT8/CHD3/CHD5/CHD6/CHD7/CHD9/CHTF18/CLPB/CLPX/DDX17/DDX18/DDX19A/DDX24/DDX3X/DHX30/DHX33/DHX34/DH…	244
GO:0030695	GTPase regulator activity	239/7252	467/18337	1.68676552552295e-07	7.02625087873009e-06	5.52254992385373e-06	FNIP1/GBF1/MYO9A/PREB/RANBP2/SESN2/SMCR8/TRIO/VAV2/WASL/IPO7/RALGAPA2/DLC1/TBC1D9B/ERRFI1/NRP1/RCC2/RALBP1/TIAM1/USP6NL/ARL2/DENND2C/RABGEF1/STARD13/TBC1D22B/VAV3/AGAP1/EVI5/RGS3/AGAP2/AGAP3/ARFGEF1/ARHGAP1/ARHGAP18/ARHGAP23/ARHGAP27/ARHGAP28/ARHGDIA/ARHGEF15/ARHGEF17/ARHGEF2/ARHGEF40/ARHGEF7/ARHGEF9/ARL2BP/ARRB1/ASAP1/CDC42EP2/CDC42SE1/CHML/CYTH1/DENND11/DENND5A/DENND6A/DNAJA3/DOCK4/DOCK7/ELMOD2…	239
GO:0016791	phosphatase activity	151/7252	276/18337	2.06823827215618e-07	8.32810610921554e-06	6.54579270696446e-06	ATP1A2/DUSP2/G6PC3/CTDP1/DNAJC6/DUSP1/PALD1/PTP4A1/DUSP7/EYA3/PDP2/CDC25B/PTPN23/NT5DC3/PPM1G/CTDNEP1/EYA4/NT5C3A/PFKFB2/PHPT1/PSPH/PTEN/PTPN4/ACP1/ARMT1/CDC25A/CTDSPL/CTDSPL2/DUSP10/DUSP18/DUSP22/DUSP3/DUSP4/DUSP5/DUSP6/DUSP8/ILKAP/BPNT2/INPP5A/INPP5F/LPIN1/MTMR12/MTMR14/MTMR2/MTMR6/MTMR9/NT5C2/NT5C3B/NUDT16/PFKFB3/PHLPP1/PLPPR4/PPM1H/PPP1CA/PPP2CA/PPP2R5A/PPP2R5D/PPP4C/PTP4A2/PTPN14/PTPN6/PTPRB…	151
GO:0031267	small GTPase binding	110/7252	190/18337	2.16802865615548e-07	8.44831811818007e-06	6.64027792139981e-06	GGA3/GOLGA4/RANBP2/IPO7/DVL3/ERC1/RAB11FIP4/ERRFI1/PPP6R1/RAB34/RCC2/BIRC5/RALBP1/USP6NL/PAK1/RABGEF1/WASF1/ULK1/GGA2/EVI5/AFDN/ANKFY1/AP3M1/ARHGAP1/ARHGEF2/BICD2/CAV1/CDC42EP2/CDC42EP4/CHML/CORO1C/DOCK4/DOCK7/EHD1/EXOC4/EXPH5/CYRIB/FGD6/FLNA/GARRE1/MAPKAP1/MYCBP2/MYO5A/MYO5B/MYO9B/PICALM/RAB3GAP2/RHOBTB3/RIC1/RNF152/RNF41/RTKN/SIKE1/SPHK2/TNFAIP1/TNPO3/RIN3/ANKRD27/DNM1L/NSF/RABGAP1L/UNC13B/AKAP…	110
GO:0019903	protein phosphatase binding	89/7252	148/18337	3.06195587914555e-07	1.15588834437745e-05	9.08514540457003e-06	PIK3R2/BCL2/LILRB4/PHACTR4/STAT3/MAP2K7/CDKN1B/HSP90B1/PPP6R1/AKAP11/EGFR/PPP1R9B/SLC9A1/PIK3R1/PPP2R2A/AKT1/ANAPC5/ANKLE2/ARPP19/CDC27/CDH5/CSK/EIF4EBP1/FOXO1/IRS2/JAK1/JUP/KAT2A/KCNN4/KIFAP3/MAPT/MASTL/MET/MFHAS1/MTMR9/PARD3/PPP1CA/PPP6R3/PTK2/PXN/SHOC2/SMG5/SMG7/SPHK1/STAU1/STRN/TBK1/TP53/PPP1R3D/AKAP5/AP3B1/FER/MVP/PPP1R11/PPP1R15A/PPP1R16B/RACK1/ATP2B4/FBXL2/GRB2/MTMR4/PTPN1/STRN3/DLG4/IGBP1…	89
GO:0003725	double-stranded RNA binding	52/7252	76/18337	3.20064646144133e-07	1.17163058346095e-05	9.20887753818209e-06	DICER1/AGO1/AGO2/AGO4/FXR1/HMGB1/SLC3A2/ZNF346/PRKRA/STAU2/AGO3/CLTC/DDX3X/DHX30/DHX33/DHX9/DROSHA/EIF4H/ELAVL1/HNRNPU/MSN/MTDH/RC3H2/RFTN1/STAU1/TFRC/ZFR/MBNL1/OAS1/TARBP2/ADARB1/DDX21/DHX36/EIF4B/HSPD1/MRPL44/RC3H1/TLR7/TUBB4B/LRRFIP1/ADARB2/DHX58/EIF4A1/IFIH1/ILF3/OASL/STRBP/ADAR/EIF2AK2/OAS3/TUBA1B/VIM	52
GO:1990841	promoter-specific chromatin binding	42/7252	58/18337	3.8436393559068e-07	1.36562245351042e-05	1.07336306471453e-05	PRDM1/DNMT1/EZH2/HSF1/SETDB1/MED1/POLR2A/GTF2B/MECP2/RBL1/CHD7/DHX9/E2F4/EGR1/FOXC1/GLI2/HDAC2/HNRNPU/IKZF3/NIPBL/NUP98/RBL2/TP53/TRIM28/USP3/WDR13/ZNF609/SIRT1/FOXC2/ISL1/PCGF2/ERCC4/KDM1A/STAT1/ZNF304/ERCC1/GTF2F1/PRDM15/DDX5/TAF10/GADD45A/NDN	42
GO:0042393	histone binding	133/7252	241/18337	5.65241589311857e-07	1.95089097111064e-05	1.53337718363698e-05	BAZ1B/BAZ2A/BPTF/CBX5/IPO9/KMT2D/MCM3AP/MLLT10/NAP1L1/PHF6/CHD1/IPO7/SMARCC1/SRCAP/H2AX/ANP32A/INO80/MTF2/MSH6/NASP/NCAPD2/PHF14/PYGO1/RBBP5/SET/TBL1XR1/BRD2/KAT7/ANP32B/ANP32E/ASF1B/BRD3/BRD4/CARM1/CBX2/CBX4/CHD5/DPF2/DTX3L/KAT5/KAT6A/KMT2A/KMT2E/KMT5C/MORC3/NAP1L4/PHC2/PHC3/PHF1/PHF10/PHF19/PHF8/PRKCB/PSME4/PWWP2A/PYGO2/RNF20/RNF8/SBNO1/SCML1/SMARCA4/SPHK2/SPIN1/SPTY2D1/SSRP1/TP53BP1/TSPYL1/TSP…	133
GO:0019902	phosphatase binding	110/7252	193/18337	6.40840457069238e-07	2.15037575594344e-05	1.69016986045746e-05	WNK1/PIK3R2/BCL2/CRY2/LILRB4/PHACTR4/STAT3/MAP2K7/CDKN1B/HSP90B1/PPP6R1/SMAD2/AKAP11/EGFR/PPP1R9B/SLC9A1/MAPK1/PIK3R1/PPP2R2A/AKT1/SPRED1/ANAPC5/ANKLE2/ARPP19/CARHSP1/CDC27/CDH5/CSK/CSRNP2/CTSC/EIF4EBP1/ELL/FOXO1/IRS2/JAK1/JUP/KAT2A/KCNN4/KIFAP3/MAGI2/MAPT/MASTL/MET/MFHAS1/MTMR9/PARD3/PPP1CA/PPP6R3/PTK2/PXN/SHOC2/SLC9A3R1/SMG5/SMG7/SPHK1/STAU1/STRN/TBK1/TP53/PPP1R3D/AKAP5/AP3B1/FER/MVP/PPP1R11/PP…	110
GO:0030374	nuclear receptor coactivator activity	39/7252	54/18337	1.12118909995235e-06	3.58687497379958e-05	2.81924122200002e-05	CNOT9/HMGA1/NCOA3/ACTN4/CNOT6/MED1/MED12/MED17/ATXN7L3/BUD31/CARM1/MED13/MED14/NCOA2/NCOA6/NCOA7/PRKCB/PSMC3IP/HELZ2/NCOA1/RBM14/THRAP3/TSG101/USP22/WDR77/FGF2/KDM1A/PPARGC1B/PPRC1/SFR1/SS18/BRD8/CCAR1/DCAF6/TMF1/SLC30A9/ZMIZ2/MED30/RNF4	39
GO:0042578	phosphoric ester hydrolase activity	190/7252	367/18337	1.12832159771841e-06	3.58687497379958e-05	2.81924122200002e-05	ATP1A2/DUSP2/G6PC3/CTDP1/DNAJC6/DUSP1/PALD1/PLD3/PTP4A1/DUSP7/EYA3/PDP2/CDC25B/PDIA3/PTPN23/NT5DC3/PPM1G/CTDNEP1/EYA4/HMOX1/NT5C3A/PFKFB2/PHPT1/PSPH/PTEN/PTPN4/ACP1/ARMT1/BDKRB2/CCR5/CDC25A/CHRM1/CTDSPL/CTDSPL2/DUSP10/DUSP18/DUSP22/DUSP3/DUSP4/DUSP5/DUSP6/DUSP8/GDE1/GNB1/GPCPD1/ILKAP/BPNT2/INPP5A/INPP5F/LPIN1/MTMR12/MTMR14/MTMR2/MTMR6/MTMR9/NT5C2/NT5C3B/NUDT16/PDE7A/PFKFB3/PHLPP1/PLCB1/PLCB3/PLCB…	190
GO:0003924	GTPase activity	169/7252	322/18337	1.46016044966856e-06	4.52275339281953e-05	3.55483056842386e-05	NRAS/RAB6B/KRAS/ARL8B/EEF2/GNG5/GPN1/HRAS/RAB40C/TUBB4A/RHOB/RHOV/RAB10/RAB14/RAB1B/RAB34/RAP2A/ARL2/RAC1/TMEM250/ATL3/AGAP1/RGS3/AGAP2/AGAP3/ARF4/ARF6/ARL4C/ARL4D/ARL8A/DDX3X/DNAJC27/DNM2/DRG2/EFTUD2/EIF2S3/GFM1/GFM2/GNA12/GNAI1/GNAI3/GNB1/GNB2/GPN2/GSPT1/GTPBP10/GTPBP4/NKIRAS2/RAB11A/RAB12/RAB13/RAB15/RAB19/RAB21/RAB3C/RAB4A/RAB5C/RABL2A/RABL2B/RAP2C/RASA1/RGS16/RGS17/RHOBTB2/RHOBTB3/RHOF/RHOG/…	169
GO:0051019	mitogen-activated protein kinase binding	26/7252	32/18337	1.69218912305154e-06	5.11041115161565e-05	4.01672260261181e-05	DUSP2/MAPK7/DUSP1/DUSP7/ABL1/ACE/DUSP10/DUSP4/DUSP5/DUSP6/DUSP8/MAPKAPK5/PRMT1/PTPRJ/TPR/DUSP16/SIRT1/MAPKAPK2/GCH1/IQGAP1/MAPKAPK3/NBR1/NFATC1/ATF7/TNIP1/CDK5RAP3	26
GO:0046332	SMAD binding	51/7252	77/18337	1.91328418900983e-06	5.63718853737531e-05	4.4307633850754e-05	HMGA2/TGFBR1/ACVR1B/PARP1/TGFBR3/IPO7/SMAD6/ACVR1/SMAD2/SMURF2/TGFBRAP1/YY1/AXIN1/BMP2/BMPR1B/COL1A2/DROSHA/FKBP1A/FLNA/FOS/HIPK2/MAGI2/MEN1/PURA/PURB/RANBP3L/RNF111/SKI/SKIL/SMAD1/SMAD5/SMAD7/TGFBR2/TOB1/USP9X/SNW1/SMAD3/TGFB1I1/MEF2A/PPM1A/ZBTB7A/JUN/SMAD4/TCF12/TGIF1/USP15/DDX5/SMAD9/COL5A2/TRIM33/CTNNB1	51
GO:0008017	microtubule binding	144/7252	269/18337	2.06203062507856e-06	5.93079284546404e-05	4.6615328917816e-05	BCL2L11/MTUS1/PEX14/KATNAL1/APC/KIF2C/PRNP/RCC2/BIRC5/TIAM1/KIF5B/CENPF/CNN3/MAPRE1/CCSAP/HOOK3/ARHGEF2/CAMSAP1/CEP44/DNM2/DPYSL5/DST/EZR/FBXW11/FHDC1/HOOK1/KIF18B/KIF1C/KIF27/KIF2A/KIF5C/KIFC2/MAP1A/MAP1B/MAP4/MAP4K4/MAP9/MAPRE3/MAPT/MAST1/MID1/MTCL1/MTUS2/NEFM/NUMA1/PAFAH1B1/RAB11A/RAE1/TPX2/TUBGCP3/VAPA/EML1/KIF1B/SBDS/DLGAP5/DNM1L/EML2/KIF13A/NIN/PLK1/REEP3/STIM1/TUBGCP6/VPS41/ALMS1/CEP350/EM…	144
GO:0046982	protein heterodimerization activity	169/7252	324/18337	2.39888834122016e-06	6.61341071602663e-05	5.1980624484629e-05	USF2/ATP1A2/BCL2L2/PIK3R2/BCL2/H4C4/MEF2D/NOLC1/PDGFB/SMC1A/SNX2/HSF1/MEF2C/RALGAPA2/XBP1/AHR/H2AX/NR4A1/FXR1/H3-3B/TPM4/BAX/BCL2L1/CEACAM8/FBXO7/GPHB5/KRT10/HIF1A/PIK3R1/ARNT2/ATF4/AURKA/BDKRB2/BMP6/CAV1/CAV2/CENPA/CHUK/FXR2/FZD9/H2AC6/H2AZ2/H2BC12/H2BC13/H2BC18/H2BC21/H2BC5/H2BC8/H2BS1/IRAK2/ITGA3/JAM3/MACROH2A2/MICU1/MIGA1/NR4A2/PAFAH1B1/PAFAH1B2/PHB2/PPP2CA/RRAGA/SIM2/SUPT4H1/SYT1/TAF9B/TCOF1…	169
GO:0051219	phosphoprotein binding	56/7252	87/18337	2.40885820782427e-06	6.61341071602663e-05	5.1980624484629e-05	IRS1/PIK3R2/PCIF1/PHF6/VAV2/CBL/CRK/YWHAB/BTRC/YES1/ABL2/LRP11/MAPK1/PIK3R1/CRKL/ABL1/ARRB1/CBX4/EPB41/LYN/MID1/PAFAH1B1/PFN1/PLCG2/PRKCSH/PTPN6/RASA1/RB1/RRAGA/SCAF4/SH2D3C/SHE/SOCS3/SRC/TBK1/UBASH3B/YWHAE/MTOR/BCAR3/NEDD4/SCAF8/SH2D3A/TBL2/THRAP3/GRB2/PIK3R3/CBLB/TRPV1/PLAT/PTPN11/TOX3/URI1/IGF2R/PKD2/SNCA/MAPK3	56
GO:0001216	DNA-binding transcription activator activity	224/7252	447/18337	2.97644184415249e-06	7.99009277274713e-05	6.2801182302352e-05	MYC/HOXA1/FOXJ3/TBX19/BACH1/FOXA1/HAND1/MDM4/MEF2D/NR6A1/ONECUT2/PBX2/PLAGL2/POU3F2/SP1/STAT3/ZNF629/E2F5/MEF2C/RFX6/SMARCD1/SREBF1/NR4A1/CEBPG/NR1I2/SMAD2/HOXB3/TFAP2C/HOXA10/ZNF267/CREB1/FOXK2/MLXIP/SOX2/ZNF786/ELK4/HIF1A/NFE2L2/HNF4A/KLF5/MDM2/NR2C2/E2F1/FOXO3/HOXA9/PGR/ARNT2/ATF2/ATF4/ATF6B/CARF/CREB3L2/CRX/CSRNP2/E2F2/E2F3/E2F4/EGR1/EGR3/ELF4/ELK3/FOS/FOSL1/FOXC1/FOXF2/FOXO1/GLI2/GTF2I/HOXB7…	224
GO:0001228	DNA-binding transcription activator activity, RNA polymerase II-specific	222/7252	443/18337	3.28354305274314e-06	8.62286958198633e-05	6.77747330337371e-05	MYC/HOXA1/FOXJ3/TBX19/BACH1/FOXA1/HAND1/MDM4/MEF2D/NR6A1/ONECUT2/PBX2/PLAGL2/POU3F2/SP1/STAT3/ZNF629/MEF2C/RFX6/SMARCD1/SREBF1/NR4A1/CEBPG/NR1I2/SMAD2/HOXB3/TFAP2C/HOXA10/ZNF267/CREB1/FOXK2/MLXIP/SOX2/ZNF786/ELK4/HIF1A/NFE2L2/HNF4A/KLF5/MDM2/NR2C2/FOXO3/HOXA9/PGR/ARNT2/ATF2/ATF4/ATF6B/CARF/CREB3L2/CRX/CSRNP2/E2F2/E2F3/E2F4/EGR1/EGR3/ELF4/ELK3/FOS/FOSL1/FOXC1/FOXF2/FOXO1/GLI2/GTF2I/HOXB7/HOXC4/HOX…	222
GO:0001221	transcription coregulator binding	42/7252	61/18337	3.36184983931785e-06	8.64066937424674e-05	6.79146372914828e-05	HAND1/VGLL4/ZNF644/EZH2/AHR/CCNT2/PPARD/MTF2/RORA/USP11/CREB1/NFE2L2/PGR/CDK9/CHD6/EHMT1/FOXO1/HDAC3/LCOR/PHF1/UBE2I/AR/ESR1/HDGF/SMAD3/SUZ12/CTBP1/NEK6/PPARA/TFAM/ZBTB7A/NR1D1/CIT/PHF12/MAFK/NFATC1/RPL23/SMAD4/CNOT2/TERT/WIZ/CTBP2	42
GO:0051427	hormone receptor binding	98/7252	173/18337	3.68907329727347e-06	9.28416779813824e-05	7.29724586434358e-05	FOXP1/BAZ2A/HMGA1/NCOA3/PARP1/ACTN4/RARB/NR4A1/NR1I2/MED1/MED12/NCOR2/CALR/GPHB5/GTF2B/TOB2/HIF1A/MED17/ARID1A/ARRB1/ASXL1/BUD31/CNOT1/CRX/EP300/FOXP2/FYN/JAK1/JMJD1C/JUP/LATS1/LCOR/MED13/MED14/NCOA2/NCOA6/NCOA7/NCOR1/NR4A2/NSD1/PCNA/PHB2/PRKCB/PTHLH/RARG/RNF6/SMARCA4/SRC/STRN/TACC2/TCF7L2/TRIP12/TYK2/VDR/WIPI1/YWHAH/CEBPB/SIRT1/SNW1/ESR1/ISL1/NCOA1/SMAD3/TGFB1I1/THRAP3/GNAS/KDM1A/PPARGC1B/SMARCD…	98
GO:0019207	kinase regulator activity	120/7252	220/18337	4.2884363993319e-06	0.00010572308511006	8.30970919913507e-05	CASP3/WNK1/CCNG1/TRIB1/PIK3R2/CCNB2/CCND1/CCND2/CDKN1A/IGF2/LILRB4/SMCR8/SOCS1/SOCS7/STK4/BCCIP/CCNF/RICTOR/CCNT2/APC/CCKBR/CCNA2/CCNI/CDKN1B/GPRC5A/HMGB1/SPRY2/YWHAB/PRKAR1A/AKAP11/CDK4/CALM1/CALM3/PIK3R1/CCNE2/SPRED1/ABI1/AGAP2/CAB39/CCNJ/CCNJL/CCNY/CCNYL1/DBF4/DDX3X/GCN1/GMFB/GRM5/MARK2/MOB1B/PARP16/PRKAG1/PRKAR1B/PRKAR2A/QARS1/RPLP1/SOCS3/SOCS4/SOCS5/TAOK1/TPX2/TRIB3/WDR81/YWHAG/CCNC/GMFG/TRI…	120
GO:0004725	protein tyrosine phosphatase activity	63/7252	102/18337	4.55476858926882e-06	0.000108882887334901	8.5580659093831e-05	DUSP2/DNAJC6/DUSP1/PALD1/PTP4A1/DUSP7/EYA3/CDC25B/PTPN23/EYA4/PTEN/PTPN4/ACP1/CDC25A/DUSP10/DUSP18/DUSP22/DUSP3/DUSP4/DUSP5/DUSP6/DUSP8/MTMR14/MTMR2/MTMR6/PTP4A2/PTPN14/PTPN6/PTPRB/PTPRD/PTPRJ/PTPRU/RNGTT/SSH2/UBASH3B/DUSP16/SSH1/MTMR4/PTPN1/PTPN2/PTPN9/PTPRG/PTPRT/TIMM50/CDC14A/CDKN3/PTPRE/ACP3/EYA2/MTM1/MTMR3/MTMR7/PTPDC1/PTPMT1/PTPN11/PTPN12/PTPN13/PTPRO/TNS2/EYA1/PTPRZ1/CDC25C/PTPN7	63
GO:0047485	protein N-terminus binding	65/7252	106/18337	4.59687686596021e-06	0.000108882887334901	8.5580659093831e-05	CSNK2A1/NCOA3/PARP1/PEX14/ACTN4/ID1/SMARCC1/NCOR2/MECP2/TBL1XR1/CALM1/CALM3/MDM2/ACOX1/ARF6/BIRC2/EPB41/EXOC4/MEN1/NIPBL/PDLIM5/PEX19/PHB2/RBPJ/SLC9A3R1/SMARCA4/SRRM2/TP53/TSC1/VPS25/ZMYND8/CSNK2A2/NCOA1/SNF8/TARBP2/VWF/ATM/ERCC4/YWHAQ/HSPA1B/PIAS3/RPA2/TRAF6/ERCC3/HESX1/HSPA1A/LRP8/NBN/ALOX5AP/DCN/GAD1/GTF2H2/PPP1CC/SCFD1/CALM2/GTF2H3/MAP2K1/HYPK/SDCBP/TERT/EIF5A/GADD45A/PDCD10/PEX5/ZWINT	65
GO:0016922	nuclear receptor binding	60/7252	97/18337	7.1303469780248e-06	0.000165643445181807	0.000130193784902396	FOXP1/BAZ2A/HMGA1/NCOA3/PARP1/RARB/NR4A1/NR1I2/MED1/NCOR2/CALR/ARID1A/ARRB1/CNOT1/EP300/FOXP2/LATS1/LCOR/NCOA2/NCOA6/NR4A2/NSD1/PCNA/PHB2/PRKCB/RARG/RNF6/SMARCA4/SRC/STRN/VDR/WIPI1/YWHAH/CEBPB/SNW1/ESR1/ISL1/NCOA1/SMAD3/TGFB1I1/KDM1A/PPARGC1B/STAT5B/TRIM24/ZBTB7A/DDX54/NKX3-1/PARK7/PPARG/TRIM68/DNAAF4/JUND/PRMT2/TMF1/DDX5/SLC30A9/TAF10/CTNNB1/RXRA/TRIP4	60
GO:0019887	protein kinase regulator activity	105/7252	190/18337	7.72936545746092e-06	0.000173784152644767	0.000136592284494231	CASP3/WNK1/CCNG1/TRIB1/CCNB2/CCND1/CCND2/CDKN1A/IGF2/LILRB4/SMCR8/SOCS1/STK4/CCNF/RICTOR/CCNT2/APC/CCNA2/CCNI/CDKN1B/GPRC5A/HMGB1/SPRY2/YWHAB/PRKAR1A/CDK4/CALM1/CALM3/CCNE2/SPRED1/ABI1/AGAP2/CAB39/CCNJ/CCNJL/CCNY/CCNYL1/DBF4/DDX3X/GCN1/GMFB/GRM5/MARK2/PARP16/PRKAG1/PRKAR1B/PRKAR2A/QARS1/RPLP1/SOCS3/TAOK1/TPX2/TRIB3/YWHAG/CCNC/GMFG/TRIB2/CCNB1/GPRC5B/HYAL2/PARVA/PKIA/RACK1/RPTOR/SPRED2/ALS2/CDK5R1…	105
GO:0034212	peptide N-acetyltransferase activity	37/7252	53/18337	7.7684968897495e-06	0.000173784152644767	0.000136592284494231	MCM3AP/NAA20/NAA30/NCOA3/SRCAP/BRCA2/CDY2B/GTF2B/PHF14/KAT7/ATF2/CREBBP/EP300/EPC1/EPC2/KAT2A/KAT5/KAT6A/MEAF6/NAA15/NAA50/NAA80/BRD1/NAA40/NCOA1/USP22/BRPF1/GTF3C4/KAT2B/MSL3/SUPT7L/NAA60/CLOCK/ESCO1/NAA25/KAT6B/TAF10	37
GO:0031491	nucleosome binding	46/7252	70/18337	8.33357648490858e-06	0.000183035643523083	0.000143863846686843	HMGA2/ACTB/MLLT10/SMARCC1/H3-3B/H1-0/ACTL6A/ARID1A/ARID1B/CABIN1/H1-10/H1-3/HDAC2/HMGN2/MBD2/NAP1L4/SMARCA4/SMARCB1/SPHK2/SSRP1/UHRF1/VRK1/GATAD2B/SUPT16H/EZH1/CHD4/GLYR1/HIRA/MBD3/MLLT6/NOC2L/PWWP3A/ZNHIT1/H3-5/RBBP4/RNF168/SMARCD2/SUPT6H/HMGN1/HNRNPC/SAP30L/SMARCC2/SMARCA1/H1-1/H1-5/RNF4	46
GO:0045182	translation regulator activity	80/7252	138/18337	8.69359493512059e-06	0.000184570746497432	0.000145070419432453	TRIM71/EIF4G2/AGO2/CNBP/EEF2/EIF3C/IGF2BP1/IGF2BP3/LARP1/SAMD4B/SHMT2/CELF1/FXR1/PABPC1/EIF2A/ABCF1/C1QBP/CPEB4/EEF2K/EIF1/EIF1AD/EIF1AX/EIF2AK1/EIF2AK4/EIF2S3/EIF3D/EIF3F/EIF3K/EIF4A3/EIF4E2/EIF4EBP1/EIF4EBP2/EIF4G1/EIF4H/ETF1/FXR2/GCN1/GFM1/GSPT1/IGF2BP2/MRPL58/MTRF1/PURA/RPS14/CPEB2/EIF3A/MTOR/EIF3B/GTPBP2/MTRFR/COPS5/DENR/EEF1D/EEF1G/EIF4A2/EIF4B/EIF5/HBS1L/TUFM/CYFIP1/MCTS1/RPS9/DHFR/EEF1A2/…	80
GO:0000287	magnesium ion binding	117/7252	216/18337	8.7090501244649e-06	0.000184570746497432	0.000145070419432453	SIK1/STK4/CDC42BPA/MAP2K7/MAP3K7/RAP2A/WEE1/MSH6/NUDT3/ABL2/FOXK2/NT5C3A/PKM/PSPH/SUCLA2/ABL1/ATP11C/ATP8B3/CERK/DIS3L2/DYRK2/DYRK3/ENO1/ERN1/GNAI1/HPRT1/IDH1/IDH2/LATS1/MARK2/MAST1/MAST4/MSH2/MTHFD2/MVK/NLK/NT5C3B/NUDT16/NUDT5/OXSR1/PAPOLA/PGM3/RPS6KA2/RPS6KA3/RPS6KA5/SPHK1/THG1L/TOP2A/XYLT2/AASDHPPT/ADPRH/ADSS2/ARF1/FIGNL1/NUAK2/PLK1/PRKACA/SNRK/ATP11A/ATP8A1/ATP8B2/DHX36/FARSB/ITPK1/MAP3K20/MA…	117
GO:0043021	ribonucleoprotein complex binding	78/7252	134/18337	9.09903584756136e-06	0.000189510953514726	0.000148953363602547	CBX5/EEF2/EIF3C/LARP1/NOLC1/PHF6/RPSA/EZH2/RICTOR/MRPS27/SECISBP2L/PTCD3/EIF2A/UHMK1/MDM2/BOP1/C1QBP/CPEB4/DDX3X/DHX33/DHX9/EIF1/EIF3K/EIF4A3/EIF4H/ETF1/GCN1/GEMIN4/HNRNPU/LIN28A/NAA15/NMD3/OXA1L/PIM1/PPP1CA/PRPF31/RPLP1/RPN2/SNRPA/SRP9/UNG/UNK/YTHDF1/YTHDF3/ZNF598/CPEB2/MTOR/SBDS/SECISBP2/DERL1/GEMIN5/LETM1/RACK1/ABCE1/EIF4B/SNRPD1/NME1/SRP19/TIMM50/CPSF6/RNASEL/CPEB3/HSPA5/IFIH1/LTN1/NEAT1/NEMF…	78
GO:0003727	single-stranded RNA binding	55/7252	88/18337	1.09267536779762e-05	0.000223720651576191	0.000175841780865915	AGO1/AGO2/AGO4/CNBP/POLR2D/SNRPC/FXR1/HMGB1/PATL1/HNRNPF/PABPC1/AGO3/ATXN1/CBX4/DDX3X/DHX9/DIS3L2/EIF4A3/EIF4H/EXOSC10/HNRNPDL/HNRNPU/PUS1/RBM11/RBMS1/RBMS2/RBMX/RBPMS/TIA1/ZFR/CBX6/PTBP1/POLR2G/CBX8/DLX2/EIF4B/TLR7/HNRNPH1/LARP4/MSI1/PABPC3/PABPC4/ADARB2/DHX58/HNRNPA1/HNRNPC/IFIH1/ILF3/PABPC1L/RBMS3/STRBP/IFIT5/MCRS1/ZC3H14/PABPC5	55
GO:0004402	histone acetyltransferase activity	31/7252	43/18337	1.51998431605443e-05	0.000306023508965625	0.000240530851417736	MCM3AP/NCOA3/SRCAP/BRCA2/CDY2B/GTF2B/PHF14/KAT7/ATF2/CREBBP/EP300/EPC1/EPC2/KAT2A/KAT5/KAT6A/MEAF6/NAA50/BRD1/NAA40/NCOA1/USP22/BRPF1/GTF3C4/KAT2B/MSL3/SUPT7L/NAA60/CLOCK/KAT6B/TAF10	31
GO:0061733	peptide-lysine-N-acetyltransferase activity	32/7252	45/18337	1.75602057672154e-05	0.000347749648636004	0.000273327102709721	MCM3AP/NCOA3/SRCAP/BRCA2/CDY2B/GTF2B/PHF14/KAT7/ATF2/CREBBP/EP300/EPC1/EPC2/KAT2A/KAT5/KAT6A/MEAF6/NAA50/BRD1/NAA40/NCOA1/USP22/BRPF1/GTF3C4/KAT2B/MSL3/SUPT7L/NAA60/CLOCK/ESCO1/KAT6B/TAF10	32
GO:0140142	nucleocytoplasmic carrier activity	24/7252	31/18337	1.98907071367558e-05	0.000387547971309694	0.000304608112688518	XPO6/IPO9/KPNA5/KPNA6/SNUPN/EIF4ENIF1/IPO4/KPNA1/KPNA2/NUP214/TNPO3/XPO1/XPO7/TMCO6/XPO4/IPO5/KPNA4/TNPO1/KPNB1/RAN/TNPO2/XPO5/CSE1L/IPO11	24
GO:0003697	single-stranded DNA binding	68/7252	116/18337	2.42318115543023e-05	0.000464635370755511	0.000365197895104105	CNBP/CRY2/POLR2D/HSF1/HMGB1/POLR2H/BRCA2/MCM8/PCBP1/BLM/DHX9/HNRNPA2B1/HNRNPU/MAPT/MCM3/MCM6/MCM7/MLH1/MSH2/NUCKS1/PURA/PURB/RAD18/RBMS1/SMC4/SSBP4/SUB1/TERF2/TSN/WBP11/WDR48/MCM4/CDC45/PCBP2/POLR2G/TDP1/DHX36/ERCC4/FUBP3/HSPD1/LRPPRC/NABP1/POLR3C/RNF138/HMGB2/MYEF2/NME1/RPA1/RPA2/FUBP1/MCM10/MCM9/NEIL3/RAD51/RADX/SAMHD1/SMC2/TOP1/ERCC1/HNRNPA1/SHOC1/SSBP1/STN1/RAD51D/MCM2/RAD23B/SETMAR/SWSAP1	68
GO:0106306	protein serine phosphatase activity	46/7252	72/18337	2.50045389708245e-05	0.0004646997396424	0.000365248488286376	DUSP2/CTDP1/DUSP1/DUSP7/PPM1G/CTDNEP1/PTEN/CTDSPL/DUSP10/DUSP18/DUSP22/DUSP3/DUSP4/DUSP5/DUSP6/DUSP8/ILKAP/PHLPP1/PPM1H/PPP1CA/PPP2CA/PPP4C/SSH2/DUSP16/PPP2CB/PGAM5/SSH1/PPM1A/PPM1B/PPM1F/PPM1L/PPP1CB/UBLCP1/PPP3CA/CDC14A/CDKN3/RPAP2/PPEF1/PPP1CC/PPP6C/PTPMT1/EYA1/PHLPP2/PPP3CC/PPTC7/PPM1K	46
GO:0106307	protein threonine phosphatase activity	46/7252	72/18337	2.50045389708245e-05	0.0004646997396424	0.000365248488286376	DUSP2/CTDP1/DUSP1/DUSP7/PPM1G/CTDNEP1/PTEN/CTDSPL/DUSP10/DUSP18/DUSP22/DUSP3/DUSP4/DUSP5/DUSP6/DUSP8/ILKAP/PHLPP1/PPM1H/PPP1CA/PPP2CA/PPP4C/SSH2/DUSP16/PPP2CB/PGAM5/SSH1/PPM1A/PPM1B/PPM1F/PPM1L/PPP1CB/UBLCP1/PPP3CA/CDC14A/CDKN3/RPAP2/PPEF1/PPP1CC/PPP6C/PTPMT1/EYA1/PHLPP2/PPP3CC/PPTC7/PPM1K	46
GO:0003678	DNA helicase activity	47/7252	74/18337	2.5661564147351e-05	0.000469684386212121	0.000369166361418031	ASCC3/DNA2/SMARCAD1/CHD1/INO80/MCM8/BLM/CHD3/CHD5/CHD6/CHD7/CHD9/CHTF18/DDX3X/DHX9/FANCM/G3BP1/MCM3/MCM6/MCM7/NAV2/POLQ/RAD54B/RAD54L/RAD54L2/RFC2/RFC5/MCM4/HELB/XRCC6/CHD4/DHX36/DSCC1/SETX/BRIP1/ERCC3/ERCC6L/MCM9/PIF1/RAD51/RECQL/RFC4/ATRX/CHD2/DQX1/XRCC5/MCM2	47
GO:0004712	protein serine/threonine/tyrosine kinase activity	31/7252	44/18337	3.19491581587153e-05	0.000576038553070568	0.000452759476184779	AURKB/MAP2K7/DSTYK/DYRK1A/MAP3K9/CLK4/MAPK1/AKT1/AURKA/DYRK2/DYRK3/MAP2K4/MAPKAPK5/PRKAA2/RPS6KA2/TNK2/CLK1/PRKACA/DYRK1B/MAP2K3/MAP2K5/MAP2K6/SGK1/TTK/MAPK9/RPS6KB1/MAPKAPK3/MAP2K1/CLK2/MAPK3/PBK	31
GO:0005085	guanyl-nucleotide exchange factor activity	106/7252	197/18337	3.26998996024478e-05	0.000580904098819955	0.000456583737483095	FNIP1/GBF1/PREB/SMCR8/TRIO/VAV2/RCC2/TIAM1/DENND2C/RABGEF1/VAV3/ARFGEF1/ARHGEF15/ARHGEF17/ARHGEF2/ARHGEF40/ARHGEF7/ARHGEF9/CYTH1/DENND11/DENND5A/DENND6A/DOCK4/DOCK7/FARP2/FBXO8/FGD6/FLCN/GAPVD1/HERC1/ITSN2/MCF2L2/MYCBP2/NUCB2/PREX1/RAB3GAP2/RAB3IP/RAPGEF2/RAPGEF5/RGL2/RIC1/SBF1/SH2D3C/THG1L/WDR41/LAMTOR1/RAPGEFL1/ABR/RIN3/ANKRD27/ARHGEF1/ARHGEF28/BCAR3/DENND4B/DENND5B/RASGRP4/SBF2/SH2D3A/AKAP13/A…	106
GO:0061659	ubiquitin-like protein ligase activity	155/7252	305/18337	3.77936387811697e-05	0.00066166254561816	0.00052005891961274	TRIM71/AREL1/ARIH1/HUWE1/NHLRC3/RNFT1/UBOX5/CBL/MKRN1/RFWD3/RNF7/TRIM59/UBE2D3/BTRC/MED1/MED12/RLIM/TRIM2/UBE3C/XIAP/HECW2/NFX1/RNF170/SMURF2/UBE2K/MDM2/BIRC2/BIRC3/CBLL1/CBX4/DTX3L/FBXO17/FBXO6/HECTD1/MED11/MEX3C/MSL2/MYCBP2/NEDD4L/PIAS1/PIAS4/RBBP6/RC3H2/RNF111/RNF144B/RNF145/RNF149/RNF152/RNF165/RNF167/RNF217/RNF25/RNF26/RNF41/RNF43/RNF6/RNF8/SH3RF3/SYVN1/TRIM25/TRIM27/TRIM3/TRIM32/TRIM35/TRIM…	155
GO:0004386	helicase activity	87/7252	157/18337	3.90956292397372e-05	0.000674678858880036	0.0005302895875826	DICER1/ASCC3/DNA2/SMARCAD1/CHD1/SRCAP/DDX6/INO80/EP400/MCM8/BLM/CHD3/CHD5/CHD6/CHD7/CHD9/CHTF18/DDX17/DDX18/DDX19A/DDX24/DDX3X/DHX30/DHX33/DHX34/DHX57/DHX9/EIF4A3/FANCM/G3BP1/HELLS/MCM3/MCM6/MCM7/NAV2/POLQ/RAD54B/RAD54L/RAD54L2/RFC2/RFC5/SMARCA4/SNRNP200/YTHDC2/MCM4/DDX28/DDX52/HELB/HELZ2/XRCC6/CHD4/DDX21/DHX36/DSCC1/EIF4A2/HELZ/SETX/BTAF1/DDX42/DDX54/BRIP1/DDX23/DDX50/ERCC3/ERCC6L/MCM9/PIF1/RAD5…	87
GO:0070491	repressing transcription factor binding	45/7252	71/18337	4.0945124934356e-05	0.000694935511482745	0.000546211076470404	MYC/BCL2/CBX5/SP1/STAT3/TCERG1/TLE4/HMGB1/PPARD/TLE3/BBS10/GATA6/GMNN/HDAC2/HDAC5/KAT5/MIER3/PRDM5/RBPJ/SIN3A/SKI/TCF7L2/TLE1/ZMYND8/ZNF703/BBS2/GTF2A1/TLE5/CHD4/CTBP1/GTF2A2/HHEX/MIER1/NOC2L/PPARA/STAT1/TBP/ZNF503/BBS7/PARK7/PPARG/MIER2/TTC8/MTA3/NFYB	45
GO:0004722	protein serine/threonine phosphatase activity	60/7252	101/18337	4.14199973731437e-05	0.000694935511482745	0.000546211076470404	DUSP2/CTDP1/DUSP1/DUSP7/PDP2/PPM1G/CTDNEP1/PTEN/CTDSPL/CTDSPL2/DUSP10/DUSP18/DUSP22/DUSP3/DUSP4/DUSP5/DUSP6/DUSP8/ILKAP/MTMR6/PHLPP1/PPM1H/PPP1CA/PPP2CA/PPP4C/SSH2/DUSP16/PPP1R3D/PPP2CB/PPP2R1B/PGAM5/PPP3R1/SSH1/CYCS/MTMR4/MYH6/PPM1A/PPM1B/PPM1F/PPM1L/PPP1CB/UBLCP1/PPP3CA/TIMM50/CDC14A/CDKN3/RPAP2/MTMR3/PPA2/PPEF1/PPP1CC/PPP6C/PTPMT1/EYA1/PHLPP2/PPP3CC/PPTC7/LRRC2/PDP1/PPM1K	60
GO:0061630	ubiquitin protein ligase activity	148/7252	294/18337	0.000101057948450287	0.00167230139353351	0.00131440907717604	TRIM71/AREL1/ARIH1/HUWE1/NHLRC3/RNFT1/UBOX5/CBL/MKRN1/RFWD3/RNF7/TRIM59/UBE2D3/BTRC/MED1/MED12/RLIM/TRIM2/UBE3C/XIAP/HECW2/NFX1/RNF170/SMURF2/UBE2K/MDM2/BIRC2/BIRC3/CBLL1/DTX3L/FBXO17/FBXO6/HECTD1/MED11/MEX3C/MSL2/MYCBP2/NEDD4L/RBBP6/RC3H2/RNF111/RNF144B/RNF145/RNF149/RNF152/RNF165/RNF167/RNF217/RNF25/RNF26/RNF41/RNF43/RNF6/RNF8/SH3RF3/SYVN1/TRIM25/TRIM27/TRIM3/TRIM32/TRIM35/TRIM41/TRIM5/TRIP12/U…	148
GO:0043130	ubiquitin binding	50/7252	83/18337	0.000107557973615586	0.00173480553045136	0.00136353658806825	GGA3/RNFT1/SMARCAD1/TAB2/FBXO7/MDM2/ADRM1/ASCC2/BIRC2/CUEDC2/MARCHF7/NPLOC4/NUP62/RAE1/RNF8/TAB3/TNFAIP3/TOP2A/TP53INP2/TRIM32/UBAP1/UBXN2B/USP5/VPS36/WDR48/AUP1/BUB3/CXCR4/FAF2/NEDD4/SMAD3/TSG101/DDI2/HSPB1/SQSTM1/RNF168/UBXN7/FAAP20/OTUB2/FAF1/NBR1/RNF19B/UBXN2A/USP25/PLAA/UBR5/ILRUN/RAD23B/CKS2/DNAJB2	50
GO:0019211	phosphatase activator activity	14/7252	16/18337	0.000108851352465531	0.00173480553045136	0.00136353658806825	PHACTR4/CALM1/CALM3/BMP2/FRS2/PPP2R5A/PPP2R5C/PPP2R5D/PPP2R5E/PPP1R15A/B3GAT3/IGFBP3/GTF2F1/CALM2	14
GO:0035258	steroid hormone receptor binding	47/7252	77/18337	0.00010914339429992	0.00173480553045136	0.00136353658806825	FOXP1/PARP1/NR4A1/MED1/NCOR2/CALR/ARRB1/CNOT1/EP300/FOXP2/LATS1/LCOR/NCOA6/NR4A2/NSD1/PCNA/PHB2/PRKCB/RNF6/SMARCA4/SRC/STRN/WIPI1/YWHAH/CEBPB/SNW1/ESR1/ISL1/NCOA1/SMAD3/TGFB1I1/KDM1A/PPARGC1B/STAT5B/ZBTB7A/DDX54/NKX3-1/PARK7/PPARG/TRIM68/DNAAF4/PRMT2/TMF1/DDX5/TAF10/CTNNB1/TRIP4	47
GO:0035198	miRNA binding	24/7252	33/18337	0.000113650069910738	0.00178297772015808	0.00140139935829783	TRIM71/AGO1/AGO2/AGO4/PUM2/ZNF346/SOX2/AGO3/ELAVL1/HNRNPA2B1/LIN28A/MATR3/RBM10/SOX4/SPOUT1/TARBP2/TUT4/DDX21/RBM4/RC3H1/HNRNPA1/NEAT1/TUT7/ZC3H7B	24
GO:0008135	translation factor activity, RNA binding	50/7252	84/18337	0.000164223846367897	0.00254336418477461	0.00199905410828399	EIF4G2/AGO2/EEF2/EIF3C/EIF2A/ABCF1/CPEB4/EEF2K/EIF1/EIF1AD/EIF1AX/EIF2S3/EIF3D/EIF3F/EIF3K/EIF4E2/EIF4G1/EIF4H/ETF1/GCN1/GFM1/GSPT1/MRPL58/MTRF1/CPEB2/EIF3A/EIF3B/GTPBP2/MTRFR/COPS5/DENR/EEF1D/EEF1G/EIF4A2/EIF4B/EIF5/HBS1L/TUFM/MCTS1/EEF1A2/CPEB3/EEF1A1/EIF3I/EIF3M/EIF4A1/EIF4G3/GSPT2/EIF2B1/EIF2S3B/EIF5A	50
GO:0044325	ion channel binding	71/7252	128/18337	0.000185207126782393	0.00283202796396368	0.00222594041782437	ANK2/ATP2A2/CAMK2D/YWHAZ/ACTN4/YES1/PHPT1/PPP1R9B/SCN4B/USP10/CALM1/CALM3/ABCC8/AKAP6/ANK3/ARRB1/CAV1/CDH5/CHERP/FKBP1A/FLNA/FYN/HERPUD1/HOMER1/HTT/ID2/ITPR2/KCNC2/LYN/NEDD4L/PACS1/PKD1/PRKCSH/SLC5A3/SRC/YWHAE/YWHAH/RYR2/DIAPH1/FHL1/NPTN/PANX1/YWHAQ/DLG1/VDAC1/ANK1/BAG2/GOPC/PACS2/RIMS1/RNF207/SCN1B/SH3GL1/TCAF1/CALM2/FGF13/KCNAB2/KCNH5/PDE4B/PDE4D/RIMS4/TRAPPC2/GPD1L/NOS1/PKD2/PKP2/S100A10/SLC8A…	71
GO:0019208	phosphatase regulator activity	58/7252	101/18337	0.000203568240309587	0.00307388042867476	0.00241603358893747	PHACTR4/PPP1R15B/ZEB2/PPP6R1/PPP1R9B/SET/CALM1/CALM3/PPP2R2A/ANKLE2/ANP32E/ARPP19/BMP2/CABIN1/ELFN1/PABIR1/FRS2/MTMR12/PHACTR2/PPP1R12A/PPP2R5A/PPP2R5C/PPP2R5D/PPP6R3/SBF1/SHOC2/MGAT5/PPP2R1B/PPP2R5E/PPP1R11/PPP1R15A/PPP1R16B/PPP3R1/SBF2/B3GAT3/BMP2K/DMPK/IGFBP3/PPP1R10/PPP1R12B/PPP1R14C/PPP1R37/STYX/IGBP1/PPP1R14B/PPP1R26/PPP2R3B/BOD1L1/ENSA/GTF2F1/URI1/CALM2/RCAN2/EIF2AK2/PPP4R2/PPP1R3B/PPP2R3A…	58
GO:0061980	regulatory RNA binding	30/7252	45/18337	0.000210335991925175	0.00313686269439026	0.00246553690339841	DICER1/TRIM71/AGO1/AGO2/AGO4/PUM2/ZNF346/MECP2/SOX2/AGO3/DHX9/ELAVL1/HNRNPA2B1/LIN28A/MATR3/MBD2/RBM10/SOX4/SPOUT1/TARBP2/TUT4/DDX21/RBM4/RC3H1/TEX19/TLR7/HNRNPA1/NEAT1/TUT7/ZC3H7B	30
GO:0001217	DNA-binding transcription repressor activity	153/7252	309/18337	0.00021536194590512	0.00317264915430957	0.00249366463679613	PRDM1/MYC/FOXP1/BACH1/E2F6/HAND1/ZBTB37/ZBTB5/ZNF555/ZNF566/CREM/DLX4/HES5/HSF1/ZBTB39/ZEB2/PPARD/E2F7/TFAP2C/FOXK2/NFX1/ZBTB4/REST/YY1/FOXO3/ELK3/ENO1/ERF/ETS2/ETV3/FOXK1/FOXP2/HIC1/HIC2/IFI16/IRF3/MAX/MXD1/NFATC3/NFE2L3/NFKB1/NR1D2/PLAGL1/PRDM2/PRDM5/PURB/SALL1/SKI/SKIL/SMAD5/SP3/TFAP2A/THAP1/ZBTB26/ZBTB32/ZBTB34/ZEB1/ZFHX3/ZNF10/ZNF124/ZNF140/ZNF217/ZNF25/ZNF281/ZNF343/ZNF556/ZNF589/ZNF620/ZNF…	153
GO:0005161	platelet-derived growth factor receptor binding	13/7252	15/18337	0.000242556062953598	0.00348818719104698	0.00274167379428754	VEGFA/ITGB3/PDGFB/ITGA5/PTEN/ERN1/LYN/PTPRJ/IL1R1/PDGFA/PDGFRA/PDGFC/PDGFD	13
GO:0042813	Wnt-activated receptor activity	13/7252	15/18337	0.000242556062953598	0.00348818719104698	0.00274167379428754	FZD8/FZD2/FZD3/FZD9/PKD1/FZD1/FZD10/FZD5/FZD6/FZD4/FZD7/LRP5/LRP6	13
GO:0042054	histone methyltransferase activity	34/7252	53/18337	0.000250034386962054	0.00355342987588424	0.00279295377139037	KMT2D/EZH2/SETDB1/RBBP5/ASH1L/CARM1/DOT1L/EHMT1/FBL/KMT2A/KMT2B/KMT5B/KMT5C/MEN1/NSD1/NSD3/PRMT1/SETD1A/SETD1B/SETD5/SETD7/SUV39H2/EZH1/KMT2C/SUZ12/NSD2/SETD2/WDR82/NTMT1/MECOM/PRMT2/SETMAR/PRMT5/SETD3	34
GO:0016747	transferase activity, transferring acyl groups other than amino-acyl groups	115/7252	225/18337	0.000266785689583917	0.00371912784291977	0.00292319040982366	MCM3AP/NAA20/NAA30/NAT8L/NCOA3/HHAT/SRCAP/FASN/SOAT1/BRCA2/CDY2B/DBT/GTF2B/PHF14/SPTLC1/SPTLC3/YKT6/GLUL/KAT7/ALAS1/ATF2/CERS2/CREBBP/DLAT/EP300/EPC1/EPC2/GPAT4/KAT2A/KAT5/KAT6A/LCLAT1/LIPT2/LPGAT1/MBOAT2/MCAT/MEAF6/NAA15/NAA50/NAA80/NMT1/OSGEPL1/PAFAH1B2/PAFAH2/PIGW/PRDX6/SAT1/SPHK1/SPTLC2/ZDHHC12/ZDHHC21/ZDHHC23/ZDHHC3/ZDHHC6/ZDHHC7/ZDHHC9/SIRT1/TAFAZZIN/ZDHHC18/BRD1/CERS4/CPT1C/ELOVL4/ELOVL5/E…	115
GO:0004860	protein kinase inhibitor activity	42/7252	69/18337	0.000271875335452716	0.00371912784291977	0.00292319040982366	CASP3/WNK1/TRIB1/CDKN1A/LILRB4/SMCR8/SOCS1/CDKN1B/SPRY2/YWHAB/PRKAR1A/SPRED1/GMFB/PRKAR1B/PRKAR2A/QARS1/SOCS3/TRIB3/YWHAG/GMFG/TRIB2/HYAL2/PARVA/PKIA/RACK1/RPTOR/SPRED2/HSPB1/INKA2/KAT2B/MAPK8IP1/CDKN2A/CDKN2D/CIT/SPRY4/CAMK2N1/ITPRIP/PRKAG2/CEP43/NPM1/SNCA/TESC	42
GO:0000049	tRNA binding	41/7252	67/18337	0.000272470762751355	0.00371912784291977	0.00292319040982366	FARSA/IARS1/MRPS27/EIF2A/YARS1/EIF2AK4/EIF2S3/KARS1/MARS1/PUS1/RPL35A/SARS2/TARS1/THG1L/TRMT1L/XPOT/YARS2/ELP1/RARS1/AARS2/DARS2/TRMT9B/TRMT10C/EEF1A1/NEMF/NSUN6/PTCD1/TRMT10B/XPO5/AIMP1/IFIT5/AARS1/EIF2S3B/SARS1/TERT/ALKBH8/DTD1/PSTK/SLFN13/TRMT11/TRMU	41
GO:0060090	molecular adaptor activity	167/7252	342/18337	0.000274008591076043	0.00371912784291977	0.00292319040982366	ANK2/IRS1/CBX5/NOLC1/PDE4DIP/STX3/CRK/DCAF7/SMARCD1/SPATA2/OTUD4/STX6/BTRC/GATAD2A/HSPA8/FBXO7/SLC9A1/SPAG9/TMEM250/VHL/YKT6/FSCN1/PIK3R1/ABI1/AKAP6/ANK3/AP1M1/AP2A1/AP2S1/APH1A/ARRB1/ATP1B3/AXIN1/BICD2/CAV1/CAV2/CNOT1/COL1A2/CUX1/DDB1/DISC1/DLGAP4/EIF4G1/FKBP4/FLRT2/FRMD4A/FRS2/GOSR1/HERPUD1/HOMER1/HOMER2/ISCU/ITSN2/JUP/MAGI2/MAP1A/MAPT/MAVS/MEN1/MYH9/NAPB/NAPG/NDC1/NEFL/NMD3/NUP153/NUP62/PAG1/P…	167
GO:0000774	adenyl-nucleotide exchange factor activity	11/7252	12/18337	0.000282033959888494	0.00378552248383668	0.00297537581075347	GRPEL2/BAG4/GRPEL1/HSPH1/PFN1/SIL1/BAG5/BAG2/BAG3/HYOU1/BAG1	11
GO:0001046	core promoter sequence-specific DNA binding	27/7252	40/18337	0.000319561647088989	0.00424209307344504	0.00333423488345018	MYC/FOXP1/AGO1/AGO2/BAZ2A/EZH2/H3-3B/GTF2B/FOS/KLF10/POU2F1/SMARCA4/SMARCB1/TBPL1/TP53/CEBPB/GTF2A1/DR1/STAT1/TBP/UBTF/GBX2/TAF1C/NR3C1/RRN3/NPM1/TAF4	27
GO:0001227	DNA-binding transcription repressor activity, RNA polymerase II-specific	151/7252	307/18337	0.000347179268800605	0.00455861474686012	0.00358301716771334	PRDM1/MYC/FOXP1/BACH1/E2F6/HAND1/ZBTB37/ZBTB5/ZNF555/ZNF566/CREM/DLX4/HES5/HSF1/ZBTB39/ZEB2/PPARD/E2F7/TFAP2C/FOXK2/NFX1/ZBTB4/REST/YY1/FOXO3/ELK3/ENO1/ERF/ETS2/ETV3/FOXK1/FOXP2/HIC1/HIC2/IFI16/IRF3/MAX/MXD1/NFATC3/NFE2L3/NFKB1/NR1D2/PLAGL1/PRDM2/PRDM5/PURB/SALL1/SKI/SKIL/SMAD5/SP3/TFAP2A/THAP1/ZBTB26/ZBTB32/ZBTB34/ZEB1/ZFHX3/ZNF10/ZNF124/ZNF140/ZNF217/ZNF25/ZNF281/ZNF343/ZNF556/ZNF589/ZNF620/ZNF…	151
GO:0052744	phosphatidylinositol monophosphate phosphatase activity	14/7252	17/18337	0.000390608432456978	0.00507370953126914	0.00398787556396372	PTEN/INPP5F/MTMR12/MTMR14/MTMR2/MTMR6/MTMR9/MTMR4/SYNJ1/SACM1L/MTM1/MTMR3/MTMR7/MTMR10	14
GO:0005516	calmodulin binding	102/7252	198/18337	0.000399856472456197	0.00513858105028815	0.00403886380913202	ASPM/ATP2B1/CAMK2D/MARCKSL1/IQCB1/CALD1/CNN3/EGFR/MARCKS/PHKA1/SLC9A1/UNC13A/AKT1/ATP2B2/CAMK2A/CAMK4/CAMSAP1/CEP97/EEA1/EEF2K/EPB41/EWSR1/FAS/KCNN4/MAPKAPK5/MYH15/MYH9/MYO1E/MYO1F/MYO5A/MYO5B/MYO5C/MYO9B/PLCB1/PLCB3/RGS16/RRAD/SPHK1/SPTBN1/STRN/SYT1/SYT7/TJP1/RYR2/ADCY1/AKAP5/ATP2B3/PPP3R1/UNC13B/VAMP2/ATP2B4/FBXL2/IQGAP2/MAPKAPK2/MKNK2/MYH6/MYO10/MYO3A/RGS2/RIT1/STRN3/UBR4/CAMSAP2/GAP43/GEM/NOS…	102
GO:0031490	chromatin DNA binding	58/7252	103/18337	0.000411762891971879	0.00523589024738979	0.00411534768486022	HMGA2/ACTB/KDM6B/STAT3/ACTN4/EZH2/HSF1/SMARCC1/H3-3B/MED1/H1-0/FOXO3/ACTL6A/CREBBP/DHX9/EP300/H1-10/H1-3/HDAC2/HMGN2/HNRNPU/JMJD1C/KDM3B/KDM6A/LEMD3/MACROH2A2/MBD2/SBNO1/SMARCA4/SMARCB1/SRF/THRA/UTY/ZFX/GATAD2B/FOXC2/GRHL2/RARA/SMAD3/SUZ12/CHD4/LEMD2/MBD3/BCL6/H3-5/RBBP4/SMARCD2/CLOCK/CTCF/HMGN1/KDM4D/HNRNPC/NOTCH1/SMARCC2/TOX3/APEX1/H1-1/H1-5	58
GO:0003684	damaged DNA binding	40/7252	66/18337	0.000428663417353314	0.00536427457028186	0.004216256241194	CRY2/H2AX/HMGB1/MSH6/BLM/CREBBP/DDB1/EP300/MSH2/PCNA/POLQ/RAD18/SDE2/TP53BP1/UNG/XRCC1/XRCC6/DCLRE1B/ERCC4/MUTYH/BRCA1/HMGB2/RPA1/RPA2/ERCC3/FEN1/KDM4D/NBN/NEIL2/NEIL3/RAD1/TDG/DCLRE1C/ERCC1/POLH/REV1/XRCC5/RAD23B/APEX1/XPA	40
GO:0019843	rRNA binding	39/7252	64/18337	0.000430740590494487	0.00536427457028186	0.004216256241194	EEF2/RPL9/TST/MRPS27/NOL12/PTCD3/MDM2/FASTKD5/GTF3A/KDM2B/NGRN/RPF1/RPL8/RPS13/RPS14/RPS4X/RRS1/UTP25/RPL3/RPS4Y1/SBDS/DDX28/MRPS7/CAVIN1/DDX21/NSUN4/RPF2/RPL11/RPL23A/RPS9/ANG/RNASEL/RPL23/RPL37/RPL5/ERI1/MRPL18/MRPS17/RPS5	39
GO:0001224	RNA polymerase II transcription coregulator binding	18/7252	24/18337	0.000454514953088948	0.00554600063971161	0.00435909077816301	ZNF644/EZH2/MTF2/USP11/CREB1/PGR/EHMT1/HDAC3/LCOR/PHF1/AR/ESR1/SUZ12/CTBP1/NFATC1/CNOT2/WIZ/CTBP2	18
GO:0005160	transforming growth factor beta receptor binding	18/7252	24/18337	0.000454514953088948	0.00554600063971161	0.00435909077816301	TGFBR1/LEFTY1/TGFBR3/SMAD6/SMAD2/SMURF2/TGFBRAP1/FKBP1A/INHBC/LEFTY2/SMAD7/TGFBR2/BAMBI/SMAD3/TGFB2/TGFB3/TGFB1/USP15	18
GO:0050998	nitric-oxide synthase binding	12/7252	14/18337	0.000535802749623127	0.00637464687886444	0.00501039690200046	ACTB/CALM1/CALM3/CAV1/CD74/DMD/DNM2/ATP2B4/NOS1AP/SLC6A4/DNM3/SNTA1	12
GO:0070411	I-SMAD binding	12/7252	14/18337	0.000535802749623127	0.00637464687886444	0.00501039690200046	TGFBR1/SMAD6/SMAD2/AXIN1/SMAD1/SMAD5/SMAD7/SMAD3/TGFB1I1/SMAD4/SMAD9/CTNNB1	12
GO:0008013	beta-catenin binding	49/7252	85/18337	0.000544801503601699	0.00637464687886444	0.00501039690200046	KDM6B/VCL/DVL3/APC/BTRC/MED12/RORA/TBL1XR1/LZIC/FOXO3/AXIN1/BCL9/BCL9L/CARM1/CD2AP/CDH26/CDH5/CTNNA1/EP300/FOXO1/NR4A2/PTPRJ/PTPRU/PXN/SALL1/SETD1A/SLC9A3R1/SMAD7/TCF7L2/NUMB/AR/ESR1/SMAD3/CBY1/TBL1X/DVL1/KANK1/PTPRT/CTNNBIP1/DLG5/TCF7/CDH1/GJA1/TAX1BP3/SOX9/AMER1/AMER2/CTNNB1/TCF4	49
GO:0001223	transcription coactivator binding	19/7252	26/18337	0.000545302703009836	0.00637464687886444	0.00501039690200046	VGLL4/AHR/CCNT2/PPARD/RORA/CREB1/PGR/CDK9/FOXO1/AR/ESR1/SMAD3/PPARA/TFAM/CIT/NFATC1/RPL23/SMAD4/TERT	19
GO:0019894	kinesin binding	26/7252	39/18337	0.000554087684007257	0.00637464687886444	0.00501039690200046	ACTB/CLSTN1/SPAG9/DISC1/KIF18B/KIFAP3/NUP62/PLEKHM2/TOR1A/TRAK2/KIF1B/KLC2/AP1G1/DCP1A/NEK6/TTBK2/FAM83D/MAPK8IP1/LRP8/TOR1B/AP1AR/ARHGEF10/KTN1/SNCA/MAPK8IP3/PRC1	26
GO:0061650	ubiquitin-like protein conjugating enzyme activity	26/7252	39/18337	0.000554087684007257	0.00637464687886444	0.00501039690200046	CDC34/UBE2D3/UBE2K/UBE2L3/BIRC6/UBE2B/UBE2G2/UBE2I/UBE2J1/UBE2O/UBE2Q1/UBE2T/UBE2W/UBE2D4/UBE2R2/UFC1/UBE2E2/UBE2S/UBE2Z/UBE2C/UBE2D2/UBE2D1/UBE2A/UBE2H/UBE2E1/UBE2E3	26
GO:0018024	histone-lysine N-methyltransferase activity	28/7252	43/18337	0.000609911065717727	0.0069506845979907	0.00546315572271489	KMT2D/EZH2/SETDB1/RBBP5/ASH1L/DOT1L/EHMT1/KMT2A/KMT2B/KMT5B/KMT5C/MEN1/NSD1/NSD3/SETD1A/SETD1B/SETD5/SETD7/SUV39H2/EZH1/KMT2C/SUZ12/NSD2/SETD2/WDR82/MECOM/SETMAR/SETD3	28
GO:0019210	kinase inhibitor activity	43/7252	73/18337	0.000627824295203795	0.00706228919730168	0.00555087561516741	CASP3/WNK1/TRIB1/CDKN1A/LILRB4/SMCR8/SOCS1/CDKN1B/SPRY2/YWHAB/PRKAR1A/SPRED1/GMFB/PRKAR1B/PRKAR2A/QARS1/SOCS3/TRIB3/YWHAG/GMFG/TRIB2/HYAL2/PARVA/PKIA/RACK1/RPTOR/SPRED2/HSPB1/INKA2/KAT2B/MAPK8IP1/CDKN2A/CDKN2D/CIT/SPRY4/CAMK2N1/ITPRIP/PRKAG2/CEP43/NPM1/SNCA/LRP6/TESC	43
GO:0060590	ATPase regulator activity	29/7252	45/18337	0.000631396716315051	0.00706228919730168	0.00555087561516741	FNIP1/GRPEL2/DNAJB1/ATP1B3/BAG4/DNAJA2/FNIP2/GRPEL1/HSPH1/PFN1/RAB4A/SIL1/TOR1AIP2/TSC1/DNAJA1/ATP1B1/DNAJB4/NCAPH/AHSA2P/BAG5/DNAJC19/TOR1AIP1/ATP5IF1/BAG2/DNAJC1/BAG3/HYOU1/BAG1/DNAJB2	29
GO:0008097	5S rRNA binding	10/7252	11/18337	0.000657292732260815	0.00728449193184463	0.00572552433123376	EEF2/TST/MDM2/GTF3A/RRS1/RPL3/RPF2/RPL11/RPL5/MRPL18	10
GO:0016874	ligase activity	85/7252	163/18337	0.000715192454828081	0.0078541135039302	0.00617324013641081	AACS/CTPS1/FARSA/IARS1/MARS2/ATP6/GARS1/ATP5PB/BTRC/PAICS/SUCLA2/NARS1/GLUL/MDM2/YARS1/ACSL1/ACSL3/ACSL4/ACSL6/ATP5F1B/ATP5PO/ATP6V1A/CAD/CPS1/CTPS2/KARS1/LIPT2/LRRC47/MARS1/ATP8/MTHFD1/PARS2/QARS1/RIMKLA/SARS2/SLC27A4/TARS1/TRIM25/TTL/TTLL11/TTLL4/TTLL7/TTLL9/UBA6/YARS2/MOCS3/ACSS2/ADSS2/ASNS/DIP2A/EPRS1/GCLM/RARS1/RIMKLB/AARS2/ACACA/ATP5F1E/DARS2/FARSB/GHDC/MCCC2/PCCB/PFAS/TTLL1/UBA2/GSS/MCCC1/…	85
GO:0004438	phosphatidylinositol-3-phosphatase activity	13/7252	16/18337	0.000821943141735225	0.00894511094789326	0.00703075119815243	PTEN/MTMR12/MTMR14/MTMR2/MTMR6/MTMR9/MTMR4/SYNJ1/SACM1L/MTM1/MTMR3/MTMR7/MTMR10	13
GO:0051087	chaperone binding	56/7252	101/18337	0.000858258174336521	0.00925692745177247	0.00727583527492051	ATP1A2/FNIP1/GRPEL2/CDKN1B/BIRC5/HSPA8/ATP7A/BAX/CALR/DNAJB1/ERP29/BAG4/BIRC2/CDC25A/CTSC/DNAJA2/FN1/FNIP2/GRPEL1/MAPT/PTGES3/SACS/SYVN1/TP53/TSC1/SLC12A2/ATP1A1/DNAJA1/HES1/VWF/DNAJB4/GNB5/HLA-B/HSPD1/HSPE1/STIP1/AHSA2P/BAG5/SDF2L1/DNAJB5/DNAJB9/HSPA2/BAG2/DNAJB13/DNAJC1/HSPA5/RNF207/BAG3/HYOU1/SOD1/TERT/BAG1/CLU/DNAJB2/GAK/PACRG	56
GO:0003688	DNA replication origin binding	17/7252	23/18337	0.000873996596636711	0.00934325565254113	0.00734368821766477	ORC4/MCM8/ORC2/KAT7/DHX9/MCM3/MCM6/MCM7/ORC1/MCM4/CDC45/CDC6/HSPD1/MCM10/MCM9/ORC5/MCM2	17
GO:0061631	ubiquitin conjugating enzyme activity	24/7252	36/18337	0.000902413765643991	0.00956241955173632	0.00751594844516047	CDC34/UBE2D3/UBE2K/UBE2L3/BIRC6/UBE2B/UBE2G2/UBE2J1/UBE2O/UBE2Q1/UBE2T/UBE2W/UBE2D4/UBE2R2/UBE2E2/UBE2S/UBE2Z/UBE2C/UBE2D2/UBE2D1/UBE2A/UBE2H/UBE2E1/UBE2E3	24
GO:0005096	GTPase activator activity	135/7252	276/18337	0.000917668301150896	0.00963950702426333	0.00757653828501701	MYO9A/PREB/RANBP2/RALGAPA2/DLC1/TBC1D9B/ERRFI1/NRP1/RALBP1/USP6NL/STARD13/TBC1D22B/VAV3/AGAP1/EVI5/RGS3/AGAP2/AGAP3/ARHGAP1/ARHGAP18/ARHGAP23/ARHGAP27/ARHGAP28/ARHGDIA/ARHGEF15/ARRB1/ASAP1/CDC42EP2/CHML/DOCK4/ELMOD2/FAM13A/FLCN/GAPVD1/GDI1/GIT2/LLGL1/MYO9B/PLCB1/PREX1/RAB3GAP2/RABEP1/RANBP3L/RAP1GDS1/RAPGEF2/RASA1/RGS16/RGS17/SMAP1/TBC1D12/TBC1D19/TBC1D25/TBC1D9/TIAM2/ABR/ADPRH/RIN3/ANKRD27/ARHGA…	135
GO:0016407	acetyltransferase activity	53/7252	95/18337	0.000961816525194363	0.0100161582968516	0.00787258172164533	MCM3AP/NAA20/NAA30/NAT8L/NCOA3/SRCAP/FASN/BRCA2/CDY2B/DBT/GTF2B/PHF14/KAT7/ATF2/CREBBP/DLAT/EP300/EPC1/EPC2/KAT2A/KAT5/KAT6A/MEAF6/NAA15/NAA50/NAA80/PAFAH1B2/PAFAH2/SAT1/SPHK1/BRD1/NAA40/NCOA1/USP22/BRPF1/CASD1/GTF3C4/KAT2B/MSL3/NAT14/PAFAH1B3/SUPT7L/ACAA1/NAA60/CLOCK/ESCO1/ESCO2/LPCAT4/NAA25/KAT6B/TAF10/ACAT2/LPCAT2	53
GO:0002039	p53 binding	39/7252	66/18337	0.0010148059259376	0.0104776543464326	0.00823531214750977	EEF2/RFWD3/TRIM29/USP10/HIF1A/MDM2/BLM/BRD4/CREBBP/EHMT1/EP300/HTT/MAPKAPK5/NUAK1/PTTG1IP/RNF20/SETD7/SMARCA4/SMARCB1/TP53/TP53BP1/ZNF385A/SIRT1/PSME3/ZNF385B/HSPD1/KDM1A/NTRK3/RNF125/TRIM24/USP7/TP53RK/RNF34/TEP1/TP73/CDKN2AIP/PRMT5/STK11/TRIAP1	39
GO:0030674	protein-macromolecule adaptor activity	129/7252	263/18337	0.00102714352320165	0.0105151642036237	0.00826479445073943	ANK2/IRS1/CBX5/NOLC1/STX3/CRK/DCAF7/SPATA2/STX6/BTRC/GATAD2A/HSPA8/FBXO7/SLC9A1/SPAG9/VHL/YKT6/FSCN1/PIK3R1/ABI1/AKAP6/ANK3/AP1M1/AP2A1/AP2S1/APH1A/ARRB1/ATP1B3/AXIN1/BICD2/CAV1/CAV2/COL1A2/CUX1/DDB1/FKBP4/FLRT2/FRMD4A/FRS2/GOSR1/HERPUD1/HOMER1/HOMER2/JUP/MAGI2/MAP1A/MAPT/MAVS/MEN1/MYH9/NAPB/NAPG/NDC1/NEFL/NMD3/NUP153/NUP62/PAG1/POLD3/PSMC6/SH2B1/SLC9A3R1/SNAP23/STX16/SYNE1/SYNPO2/TCOF1/TRIM5/UBX…	129
GO:0001102	RNA polymerase II activating transcription factor binding	30/7252	48/18337	0.00107905081203579	0.0109397439598666	0.00859850910752845	CREB1/RBL1/NFE2L2/HNF4A/ATF2/CREBBP/EP300/FOS/GTF2I/HIPK2/ID2/LDB1/LDB2/NCOR1/RB1/RBL2/SIN3A/TP53BP1/FIZ1/ISL1/SMAD3/BEX1/BHLHE41/BHLHE40/JUN/IFI27/TBX3/TCF23/CTNNB1/SETD3	30
GO:0005048	signal sequence binding	31/7252	50/18337	0.00108672953243708	0.0109397439598666	0.00859850910752845	KPNA5/KPNA6/NOLC1/NUP58/TOMM20/CEMIP/IPO4/KDELR1/KPNA1/KPNA2/NUP153/NUP214/NUP98/PEX19/POM121/POM121C/TOMM40L/AP2B1/KDELR2/IPO5/KPNA4/PEX5L/TNPO1/TOMM70/KPNB1/TNPO2/NFKBIA/TIMM22/CAT/SEC61A1/PEX5	31
GO:0001226	RNA polymerase II transcription corepressor binding	14/7252	18/18337	0.00111497174206272	0.0111312881356345	0.00874906055972664	ZNF644/EZH2/MTF2/USP11/EHMT1/HDAC3/LCOR/PHF1/ESR1/SUZ12/CTBP1/CNOT2/WIZ/CTBP2	14
GO:0005095	GTPase inhibitor activity	11/7252	13/18337	0.00117184264622531	0.0115088285905705	0.00904580288314272	ARL2/CDC42SE1/RTKN/TNK2/CPEB2/GPS1/IPO5/IQGAP2/SLIT2/IQGAP1/PDE6D	11
GO:0072542	protein phosphatase activator activity	11/7252	13/18337	0.00117184264622531	0.0115088285905705	0.00904580288314272	PHACTR4/CALM1/CALM3/PPP2R5A/PPP2R5C/PPP2R5D/PPP2R5E/PPP1R15A/B3GAT3/IGFBP3/CALM2	11
GO:0051721	protein phosphatase 2A binding	21/7252	31/18337	0.00138416736593842	0.0133981511318356	0.0105307880105575	BCL2/PPP2R2A/AKT1/ANKLE2/ARPP19/EIF4EBP1/FOXO1/MAPT/MASTL/MFHAS1/SMG5/SMG7/SPHK1/STRN/TP53/PTPN1/STRN3/IGBP1/RPS6KB1/BOD1L1/ENSA	21
GO:0051010	microtubule plus-end binding	15/7252	20/18337	0.00139748927368484	0.0133981511318356	0.0105307880105575	APC/KIF2C/MAPRE1/DST/FBXW11/MAPRE3/NUMA1/PAFAH1B1/STIM1/KIF18A/TTBK2/CLIP4/CLASP2/MAPRE2/KNSTRN	15
GO:0061608	nuclear import signal receptor activity	15/7252	20/18337	0.00139748927368484	0.0133981511318356	0.0105307880105575	IPO9/KPNA5/KPNA6/SNUPN/IPO4/KPNA1/KPNA2/TNPO3/TMCO6/IPO5/KPNA4/TNPO1/KPNB1/TNPO2/IPO11	15
GO:0008330	protein tyrosine/threonine phosphatase activity	9/7252	10/18337	0.00152044489955653	0.0143491987395648	0.0112783001595394	DUSP2/DUSP1/DUSP7/DUSP10/DUSP4/DUSP5/DUSP6/DUSP8/DUSP16	9
GO:0030957	Tat protein binding	9/7252	10/18337	0.00152044489955653	0.0143491987395648	0.0112783001595394	ACTB/CTDP1/SMARCA4/SMARCB1/TRIM32/DNAJA1/GABARAPL1/NPM1/MDFIC	9
GO:0001103	RNA polymerase II repressing transcription factor binding	23/7252	35/18337	0.00154863760866593	0.0145019707850267	0.0113983771767986	SP1/STAT3/TCERG1/PPARD/BBS10/GATA6/HDAC2/MIER3/RBPJ/SIN3A/TCF7L2/BBS2/GTF2A1/CHD4/GTF2A2/MIER1/PPARA/TBP/BBS7/PPARG/MIER2/TTC8/MTA3	23
GO:0016746	transferase activity, transferring acyl groups	124/7252	254/18337	0.0015791011171045	0.0146734934574018	0.0115331919646013	CS/MCM3AP/NAA20/NAA30/NAT8L/NCOA3/HHAT/SRCAP/FASN/SOAT1/BRCA2/CDY2B/DBT/GTF2B/PHF14/SPTLC1/SPTLC3/YKT6/GLUL/KAT7/ACLY/ALAS1/ATF2/CERS2/CREBBP/DLAT/EP300/EPC1/EPC2/GPAT4/HMGCS1/KAT2A/KAT5/KAT6A/LCLAT1/LIPT2/LPGAT1/MBOAT2/MCAT/MEAF6/NAA15/NAA50/NAA80/NMT1/OSGEPL1/PAFAH1B2/PAFAH2/PDHX/PIGW/PRDX6/SAT1/SPHK1/SPTLC2/TGM2/ZDHHC12/ZDHHC21/ZDHHC23/ZDHHC3/ZDHHC6/ZDHHC7/ZDHHC9/SIRT1/TAFAZZIN/ZDHHC18/BRD1/CE…	124
GO:0005158	insulin receptor binding	16/7252	22/18337	0.00165872378159882	0.0151798358194801	0.0119311710606231	IRS1/IGF1R/IGF2/SNX2/PDPK1/SNX4/PIK3R1/IRS2/SRC/GRB10/PTPN1/IRS4/PHIP/PTPN11/ENPP1/SORBS1	16
GO:0008143	poly(A) binding	16/7252	22/18337	0.00165872378159882	0.0151798358194801	0.0119311710606231	PABPC1/DDX3X/EIF4A3/HNRNPDL/HNRNPU/RBMS1/RBMS2/RBPMS/TIA1/LARP4/PABPC3/PABPC4/PABPC1L/RBMS3/ZC3H14/PABPC5	16
GO:0032183	SUMO binding	12/7252	15/18337	0.00170878949630124	0.0155204339212925	0.0121988771322811	CASP8AP2/CBX4/RNF111/SIMC1/SOBP/USPL1/UBA2/SERBP1/TDG/USP25/HERC2/RNF4	12
GO:0008094	DNA-dependent ATPase activity	31/7252	51/18337	0.00172844675290715	0.0155818184888943	0.0122471246749588	BPTF/SMARCAD1/INO80/MSH6/BLM/CHD6/CHTF18/MSH2/RAD54B/RAD54L/RFC2/RFC5/SMARCA4/TOP2A/XRCC6/DHX36/DSCC1/BTAF1/RBBP4/XRCC2/ERCC6L/RAD51/RFC4/SMARCA2/TTF2/ATRX/XRCC5/RAD51D/SMARCA1/MSH5/RAD17	31
GO:0033613	activating transcription factor binding	44/7252	78/18337	0.00186654107569564	0.0167020860699284	0.0131276417175631	MYC/MEF2D/MEF2C/TXLNG/SMAD2/CREB1/RBL1/NFE2L2/HNF4A/ATF2/CREBBP/DHX33/EP300/FOS/GTF2I/HIPK2/ID2/LDB1/LDB2/NCOR1/RB1/RBL2/SIN3A/TP53BP1/ZNF516/FIZ1/HCFC1/ISL1/SMAD3/BEX1/BHLHE41/MEF2A/NEK6/ZBTB7A/BHLHE40/JUN/PPARG/IFI27/PTMA/TBX3/TCF23/NPM1/CTNNB1/SETD3	44
GO:0001618	virus receptor activity	43/7252	76/18337	0.00193232530341215	0.0171635953420726	0.0134903825362056	NCAM1/ITGB3/RPSA/ITGA5/LDLR/EGFR/LAMP1/SLC1A5/SLC52A2/ANPEP/CCR5/CD46/CD55/CD80/CD81/DAG1/EPHA2/IDE/ITGAV/NPC1/PVR/TFRC/XPR1/AXL/BSG/CLDN1/CXCR4/HYAL2/NECTIN2/CDK1/NECTIN4/SIVA1/SLC20A2/TNFRSF14/CD4/HSPA1B/PLSCR1/SCARB2/EFNB2/HSPA1A/ITGB1/HTR2A/CR1	43
GO:0090079	translation regulator activity, nucleic acid binding	58/7252	108/18337	0.00195439445655862	0.0172329087848381	0.0135448620807981	EIF4G2/AGO2/EEF2/EIF3C/LARP1/SHMT2/CELF1/PABPC1/EIF2A/ABCF1/C1QBP/CPEB4/EEF2K/EIF1/EIF1AD/EIF1AX/EIF2S3/EIF3D/EIF3F/EIF3K/EIF4E2/EIF4G1/EIF4H/ETF1/GCN1/GFM1/GSPT1/MRPL58/MTRF1/PURA/CPEB2/EIF3A/EIF3B/GTPBP2/MTRFR/COPS5/DENR/EEF1D/EEF1G/EIF4A2/EIF4B/EIF5/HBS1L/TUFM/MCTS1/DHFR/EEF1A2/TYMS/CPEB3/EEF1A1/EIF3I/EIF3M/EIF4A1/EIF4G3/GSPT2/EIF2B1/EIF2S3B/EIF5A	58
GO:0035091	phosphatidylinositol binding	123/7252	253/18337	0.00198430003522895	0.0173698148011346	0.0136524685871588	GBF1/SNX2/WIPI2/SESTD1/ZFYVE26/SNX4/APPL1/OSBPL8/SLC9A1/ZCCHC2/TWF1/AKT1/PITPNC1/AIDA/ANKFY1/ASAP1/CERT1/EEA1/EPB41/FCHO2/FLII/GSN/ITPR2/ITPR3/KCNJ2/MAPKAP1/MAPT/MYO1E/NUMA1/OGT/PARD3/PFN1/PHLDA3/PICALM/PIK3C2B/PLCB1/PLEKHA3/PLEKHA8/PXK/SNX16/SNX17/SNX19/SNX24/SNX25/SNX30/SNX6/SVIL/SYT1/SYT7/TLN1/VPS36/WIPI1/ZCCHC14/ESYT2/HIP1/RAB35/SNX33/TPCN1/VEPH1/ZFYVE1/ARFIP2/CYTH3/DENND1B/ESYT1/FES/GOLPH3L/…	123
GO:0008080	N-acetyltransferase activity	41/7252	72/18337	0.00206572058748678	0.0179524494221873	0.0141104124946087	MCM3AP/NAA20/NAA30/NAT8L/NCOA3/SRCAP/BRCA2/CDY2B/GTF2B/PHF14/KAT7/ATF2/CREBBP/EP300/EPC1/EPC2/KAT2A/KAT5/KAT6A/MEAF6/NAA15/NAA50/NAA80/SAT1/BRD1/NAA40/NCOA1/USP22/BRPF1/GTF3C4/KAT2B/MSL3/NAT14/SUPT7L/NAA60/CLOCK/ESCO1/ESCO2/NAA25/KAT6B/TAF10	41
GO:0008187	poly-pyrimidine tract binding	19/7252	28/18337	0.00227079325781738	0.0193177341932634	0.0151835101449316	PATL1/PABPC1/ATXN1/DIS3L2/HNRNPU/RBM11/RBMS1/RBMS2/PTBP1/HNRNPH1/MSI1/PABPC3/PABPC4/HNRNPC/PABPC1L/RBMS3/IFIT5/MCRS1/PABPC5	19
GO:0070325	lipoprotein particle receptor binding	19/7252	28/18337	0.00227079325781738	0.0193177341932634	0.0151835101449316	HSP90B1/ANKRA2/AP2A1/APBB3/CLTC/HSPG2/LANCL1/LRP1/PICALM/SNX17/SYT1/LRPAP1/DNAJA1/DKK1/MESD/APOC3/RELN/PCSK9/CLU	19
GO:0070717	poly-purine tract binding	19/7252	28/18337	0.00227079325781738	0.0193177341932634	0.0151835101449316	PATL1/PABPC1/ATXN1/DDX3X/EIF4A3/HNRNPDL/HNRNPU/RBMS1/RBMS2/RBPMS/TIA1/LARP4/PABPC3/PABPC4/PABPC1L/RBMS3/MCRS1/ZC3H14/PABPC5	19
GO:0019838	growth factor binding	71/7252	137/18337	0.00231285936234657	0.0195380007672353	0.0153566370617343	TGFBR1/ACVR1B/DUSP1/IGF1R/IL6R/ITGB3/PDGFB/RHBDF2/TGFBR3/THBS1/COL3A1/ACVR1/FURIN/NRP1/ACVR2B/BMPR2/A2M/EGFR/COL1A1/COL5A1/IGFBP5/IGFBP2/ACVR1C/API5/COL1A2/COL4A1/FGFR1/FGFRL1/INSR/ITGAV/LIFR/NTRK2/PCSK6/PXDN/TEK/TGFBR2/ACVR2A/GLG1/HYAL2/IGFBP4/IL1R1/PDGFA/CRIM1/IGFBP3/IL6ST/LTBP1/NTRK3/OSMR/TSKU/TWSG1/LTBP4/RPS19/TGFB3/CCN2/LTBP3/CCN3/FLT1/IL2RA/NRDC/SEC61B/SORT1/CD109/ERBB3/IGF2R/ITGA6/ITGB4/PD…	71
GO:0001222	transcription corepressor binding	20/7252	30/18337	0.00241531127492495	0.0201026533346898	0.0158004472881581	ZNF644/EZH2/MTF2/RORA/USP11/EHMT1/HDAC3/LCOR/PHF1/ESR1/HDGF/SUZ12/CTBP1/NEK6/ZBTB7A/NR1D1/PHF12/CNOT2/WIZ/CTBP2	20
GO:0030332	cyclin binding	20/7252	30/18337	0.00241531127492495	0.0201026533346898	0.0158004472881581	CDK6/CDKN1A/CDKN1B/CDK4/CDK12/CDK13/CDK2/HDAC3/RACK1/XRCC6/CDK1/RBM4/CUL3/FBXO31/PTCH1/CDK14/CDK5RAP3/GAK/KLHDC9/MDFIC	20
GO:0004713	protein tyrosine kinase activity	70/7252	135/18337	0.00242962532025224	0.0201026533346898	0.0158004472881581	BAZ1B/EPHA4/IGF1R/MAP2K7/DSTYK/DYRK1A/NRP1/WEE1/YES1/ABL2/CLK4/EGFR/MERTK/ABL1/CSK/DYRK2/DYRK3/EPHA2/EPHA7/FGFR1/FGFRL1/FYN/HIPK2/HIPK3/INSR/JAK1/LYN/MAP2K4/MELK/MET/NTRK2/PTK2/RIPK2/SCYL1/SRC/TEK/TIE1/TNK2/TYK2/AATK/AXL/CLK1/FER/FRK/CRIM1/DDR1/DDR2/DYRK1B/FES/HIPK1/MAP2K3/MAP2K5/MAP2K6/NTRK3/PEAK1/TTK/RET/CAMKK2/EPHA3/EPHB4/FLT1/JAK2/MST1R/NEK1/MAP2K1/EIF2AK2/ERBB3/IGF2R/PDGFRA/CLK2	70
GO:0140098	catalytic activity, acting on RNA	180/7252	386/18337	0.00252238940620764	0.0205407557429523	0.01614479058918	DICER1/AGO2/FARSA/IARS1/MARS2/PCIF1/PDE12/POLR2D/POLR3D/GARS1/DDX6/CNOT6/NOB1/NOP2/POLR2A/POLR2H/DIS3L/NT5C3A/NARS1/YARS1/AGO3/ANGEL2/BMT2/CDKAL1/CNOT1/CNOT7/DCP2/DDX17/DDX18/DDX19A/DDX24/DDX3X/DHX30/DHX33/DHX34/DHX57/DHX9/DIS3L2/DROSHA/EIF4A3/ERN1/EXO1/EXOSC10/FANCM/FBL/G3BP1/KARS1/LRRC47/MARS1/MED21/MEPCE/METTL6/MRPL58/NUDT16/PAN3/PARS2/POLR2B/POLR3A/PRORP/PUS1/QARS1/RAD54B/RNMT/RPAP1/SARS2/SNR…	180
GO:0008179	adenylate cyclase binding	10/7252	12/18337	0.00253358659412243	0.0205407557429523	0.01614479058918	CALM1/CALM3/ADRB2/AKAP6/CAP2/AKAP5/CAP1/RAF1/ADCY2/CALM2	10
GO:0008353	RNA polymerase II CTD heptapeptide repeat kinase activity	10/7252	12/18337	0.00253358659412243	0.0205407557429523	0.01614479058918	CDK6/CDK19/CDK4/MAPK1/BRD4/CDK12/CDK13/CDK9/CDK1/CDK8	10
GO:0045309	protein phosphorylated amino acid binding	33/7252	56/18337	0.00257327867638936	0.0207234709405223	0.0162884025691453	IRS1/PIK3R2/PCIF1/VAV2/CBL/CRK/YWHAB/BTRC/YES1/ABL2/MAPK1/PIK3R1/CRKL/ABL1/ARRB1/PFN1/PLCG2/PTPN6/RASA1/SCAF4/SH2D3C/SHE/SOCS3/YWHAE/BCAR3/NEDD4/SCAF8/SH2D3A/GRB2/PIK3R3/CBLB/PTPN11/MAPK3	33
GO:0097718	disordered domain specific binding	22/7252	34/18337	0.00262362414027911	0.0209126335747574	0.0164370821579219	BCL2L2/NCOA3/HSP90AA1/SMAD2/CALM1/CALM3/MDM2/CLTC/EZR/FKBP8/FN1/FYN/NUMA1/RB1/RRM1/TP53/GAPDH/HSPA1A/HSPA2/GJA1/CALM2/GJA5	22
GO:0051082	unfolded protein binding	63/7252	120/18337	0.00265879742144611	0.0209126335747574	0.0164370821579219	GRPEL2/TOMM20/CCT6A/HSP90AA1/HSP90B1/HSPA8/CALR/DNAJB1/PFDN1/CCT3/CCT8/CLPX/DNAJA2/DNAJA3/DNAJB11/ERN1/GRPEL1/HEATR3/HSPA14/NAP1L4/PTGES3/SERPINH1/SIL1/SRSF10/SYVN1/TAPBP/TOR1A/DNAJA1/NACA/CANX/CCT4/DNAJB4/ERO1B/HSPD1/HSPE1/HTRA2/PPIB/TRAP1/TUBB4B/UGGT1/CHAF1A/CHAF1B/HSPA1B/SCAP/DNAJB5/HSPA1A/HSPA2/LMAN1/MDN1/AIPL1/DNAJB13/HSPA5/SPG7/CCT6B/PFDN2/HYOU1/NPM1/PPIA/VBP1/CLU/DNAJB2/HSPA13/PDRG1	63
GO:0016779	nucleotidyltransferase activity	68/7252	131/18337	0.00268117935843353	0.0209126335747574	0.0164370821579219	POLL/POLR2D/POLR3D/POLR2A/POLR2H/NMNAT2/ABL1/CMAS/FLAD1/GPHN/KARS1/MED21/NANS/NMNAT1/NUDT5/PAPOLA/PCYT2/POLD3/POLQ/POLR2B/POLR3A/PTGES3/REV3L/RNGTT/RPAP1/TENT2/TERF2/THG1L/UAP1/MOCS3/TUT1/FPGT/GMPPA/GMPPB/OAS1/POLR1A/POLR2G/TUT4/PAPSS1/PAPSS2/PCYT1A/POLR1B/POLR3C/POLR3G/TENT4B/PRIM1/PRIMPOL/TENT4A/CRCP/CRPPA/POLD4/POLH/POLR2J/POLR2M/REV1/TAMM41/TEP1/TUT7/UGP2/MTPAP/OAS3/POLR2C/TENT5C/TERT/DKC1/PO…	68
GO:0000217	DNA secondary structure binding	23/7252	36/18337	0.00269195671555092	0.0209126335747574	0.0164370821579219	HMGA2/HMGA1/MEF2C/HMGB1/MSH6/CLSPN/H1-0/YY1/ABL1/BLM/FANCM/KMT2A/LIN54/MAPT/MEN1/MSH2/RAD18/HMGB2/XRCC2/GEN1/NEIL3/HNRNPD/RAD51D	23
GO:0017116	single-stranded DNA helicase activity	14/7252	19/18337	0.00269235104232301	0.0209126335747574	0.0164370821579219	DNA2/CHTF18/DHX9/MCM6/MCM7/POLQ/RFC2/RFC5/HELB/DSCC1/PIF1/RAD51/RFC4/MCM2	14
GO:0016538	cyclin-dependent protein serine/threonine kinase regulator activity	30/7252	50/18337	0.00271163714954263	0.0209126335747574	0.0164370821579219	CASP3/CCNG1/CCNB2/CCND1/CCND2/CDKN1A/CCNF/CCNT2/CCNA2/CCNI/CDKN1B/CDK4/CCNE2/CCNJ/CCNJL/CCNY/CCNYL1/CCNC/CCNB1/CDK5R1/KAT2B/CCNE1/CCNO/CDKN2A/CDKN2D/CCNL2/CCNH/CCNL1/CCNQ/CKS2	30
GO:0140272	exogenous protein binding	43/7252	77/18337	0.00271794989340804	0.0209126335747574	0.0164370821579219	NCAM1/ITGB3/RPSA/ITGA5/LDLR/EGFR/LAMP1/SLC1A5/SLC52A2/ANPEP/CCR5/CD46/CD55/CD80/CD81/DAG1/EPHA2/IDE/ITGAV/NPC1/PVR/TFRC/XPR1/AXL/BSG/CLDN1/CXCR4/HYAL2/NECTIN2/CDK1/NECTIN4/SIVA1/SLC20A2/TNFRSF14/CD4/HSPA1B/PLSCR1/SCARB2/EFNB2/HSPA1A/ITGB1/HTR2A/CR1	43
GO:0048156	tau protein binding	27/7252	44/18337	0.00278104621363247	0.0212626824434685	0.016712216420363	ACTB/DYRK1A/HSP90AA1/ROCK1/SMAD2/PPP2R2A/EP300/FKBP4/FYN/MAP1A/MARK2/MARK3/PICALM/PPP2CA/PRKAA1/TAOK1/GSK3A/PPP2CB/TAOK2/TTBK2/HSPA2/LGMN/BAG2/MAP2/MARK1/SNCA/CLU	27
GO:0031072	heat shock protein binding	64/7252	123/18337	0.00326525544877479	0.024807726931572	0.0194985793763314	BCOR/CSNK2A1/HSF1/AHR/HSPA8/BAX/CREB1/DNAJB1/DNAJC18/HIF1A/APAF1/BAG4/DNAJA2/DNAJA3/ERN1/FKBP4/HDAC2/HSPA14/HTT/MAPT/NUP62/PTGES3/SACS/TPR/TSC1/ZFP36/SLC12A2/DNAJA1/FGF1/DNAJB12/DNAJC8/STIP1/TFAM/AHSA2P/BAG5/HSPA1B/NOD2/DNAJB9/EIF2AK3/GPR37/HSPA1A/HSPA2/IRAK1/BAG2/DNAJC7/FAF1/FKBP5/GMEB1/HSPA5/LIMK1/RNF207/SPN/UNC45A/NR3C1/BAG3/LMAN2/MVD/SNCA/BAG1/DNAJB2/DNAJC9/HDAC8/HSPA13/PACRG	64
GO:0050750	low-density lipoprotein particle receptor binding	16/7252	23/18337	0.00345238591865508	0.0260655136858458	0.0204871848593874	HSP90B1/ANKRA2/AP2A1/APBB3/CLTC/HSPG2/LANCL1/PICALM/SNX17/SYT1/LRPAP1/DNAJA1/DKK1/MESD/PCSK9/CLU	16
GO:0140097	catalytic activity, acting on DNA	100/7252	204/18337	0.00361027985125087	0.027088310933609	0.0212910913751441	DICER1/HMGA2/DNMT1/ASCC3/DNA2/PLD3/POLL/SMARCAD1/CHD1/RAD9A/DNMT3B/INO80/MCM8/DNMT3A/BLM/CHD3/CHD5/CHD6/CHD7/CHD9/CHTF18/DDX3X/DHX9/DNASE1/EXO1/FANCM/G3BP1/MBD4/MCM3/MCM6/MCM7/NAV2/PCNA/POLD3/POLQ/PTGES3/RAD54B/RAD54L/RAD54L2/REV3L/RFC2/RFC5/SMUG1/TERF2/TOP2A/UNG/XRCC1/APLF/MCM4/HELB/TDP1/XRCC6/CHD4/DCLRE1B/DHX36/DSCC1/ERCC4/MUTYH/RAG1/SETX/ALKBH4/NME1/TENT4B/ATAD5/BRIP1/ERCC3/ERCC6L/FEN1/GEN1/MC…	100
GO:0008266	poly(U) RNA binding	17/7252	25/18337	0.00374152508739863	0.0278997673183799	0.0219288864771512	PATL1/PABPC1/ATXN1/DIS3L2/RBM11/RBMS1/RBMS2/HNRNPH1/MSI1/PABPC3/PABPC4/HNRNPC/PABPC1L/RBMS3/IFIT5/MCRS1/PABPC5	17
GO:0140030	modification-dependent protein binding	79/7252	157/18337	0.00385730883810175	0.0285866814504719	0.0224687928444804	ANK2/BAZ2A/BPTF/CBX5/TAB2/CHD1/PRPF8/MTF2/MSH6/PYGO1/RBBP5/TNIP2/BRD2/AGAP3/AGL/ANKRD13A/ANKRD13B/BRD3/BRD4/CARM1/CBX2/CBX4/CHD5/DPF2/IDE/KMT2A/KMT2E/LYN/MORC3/OTUD7B/PHF1/PHF19/PHF8/PLCG2/PSME4/PTPN6/RAD18/SMARCA4/SPIN1/TNFAIP3/TP53BP1/UBQLN1/UBQLN2/UHRF1/WDR81/ZMYND11/ZMYND8/ING1/SUZ12/TTLL12/ATAD2B/CBX8/EPS15/GLYR1/KDM5A/MINDY2/MSL3/OPTN/SQSTM1/TRIM24/PHF13/PWP1/RNF168/TAF7/ANKRD13D/FAAP20/PHI…	79
GO:0008139	nuclear localization sequence binding	18/7252	27/18337	0.00397415778568004	0.0290956521521302	0.0228688377842641	KPNA5/KPNA6/NOLC1/NUP58/IPO4/KPNA1/KPNA2/NUP153/NUP214/NUP98/POM121/POM121C/IPO5/KPNA4/TNPO1/KPNB1/TNPO2/NFKBIA	18
GO:0035035	histone acetyltransferase binding	18/7252	27/18337	0.00397415778568004	0.0290956521521302	0.0228688377842641	SP1/KANSL1/CREB1/HIF1A/EGR1/PCNA/TP53/CEBPB/ETS1/EPAS1/MEF2A/MTF1/STAT1/ZBTB7A/TAF7/TRIM68/KANSL1L/TRIP4	18
GO:0003779	actin binding	201/7252	439/18337	0.00415279514948344	0.0298780183159038	0.0234837683173102	NF2/ALDOA/CFL2/EEF2/FMNL3/MARCKSL1/MED28/MYO9A/PHACTR4/RDX/VCL/WASL/ACTN4/INO80/ARPC5/TPM4/ACTR2/ABL2/ABLIM1/CALD1/CNN3/EGFR/MARCKS/PPP1R9B/RAI14/WASF1/CAPZA1/TWF1/FSCN1/ABL1/GAS7/ACTR3/AFDN/ANLN/ARPC2/BLOC1S6/CAP2/CCR5/CORO1C/COTL1/CTNNA1/DAG1/DMD/DNASE1/DST/ENC1/EPB41/EZR/FHDC1/FLII/FLNA/GMFB/GSN/HNRNPU/HOMER2/HOOK1/INF2/INPPL1/ITPRID2/JMY/LASP1/MAP1A/MAP1B/MAPT/MSN/MYH15/MYH9/MYO18A/MYO1E/MYO1…	201
GO:0051059	NF-kappaB binding	19/7252	29/18337	0.00415522109029125	0.0298780183159038	0.0234837683173102	AKAP8/NOTCH2/PPARD/EP300/HDAC2/HDAC3/HIF1AN/MTDH/RNF25/CPNE1/CDKN2A/FAF1/NFKBIA/SETD6/BCL10/NPM1/TAF4B/APEX1/CDK5RAP3	19
GO:0070566	adenylyltransferase activity	19/7252	29/18337	0.00415522109029125	0.0298780183159038	0.0234837683173102	NMNAT2/ABL1/FLAD1/GPHN/KARS1/NMNAT1/PAPOLA/TENT2/MOCS3/TUT1/OAS1/PAPSS1/PAPSS2/TENT4B/TENT4A/MTPAP/OAS3/TENT5C/TENT5A	19
GO:0035173	histone kinase activity	12/7252	16/18337	0.0043693285599993	0.0308694819721649	0.024263047001475	AURKB/BAZ1B/AURKA/CDK2/HASPIN/PRKAA1/PRKAA2/PRKCB/VRK1/CHEK1/CDK1/JAK2	12
GO:0031624	ubiquitin conjugating enzyme binding	21/7252	33/18337	0.00438426471044901	0.0308694819721649	0.024263047001475	ARIH1/DCUN1D2/MARCHF7/RNF144B/RNF217/ARIH2/AUP1/DCUN1D4/RNF19A/DCUN1D3/PPARA/RNF125/MARCHF6/TRAF6/DCUN1D5/DCUN1D1/RNF19B/ZMYM2/ANKIB1/GRIK2/RNF144A	21
GO:0030331	estrogen receptor binding	25/7252	41/18337	0.00445085670562229	0.0308694819721649	0.024263047001475	PARP1/MED1/ARRB1/CNOT1/LATS1/LCOR/NCOA6/NSD1/PCNA/PHB2/SRC/STRN/WIPI1/ESR1/ISL1/NCOA1/PPARGC1B/DDX54/NKX3-1/PPARG/DNAAF4/PRMT2/TAF10/CTNNB1/TRIP4	25
GO:0016896	exoribonuclease activity, producing 5'-phosphomonoesters	23/7252	37/18337	0.00447061771554114	0.0308694819721649	0.024263047001475	PDE12/CNOT6/DIS3L/ANGEL2/CNOT1/CNOT7/DCP2/DIS3L2/EXOSC10/PAN3/XRN1/ISG20L2/CNOT8/DIS3/PAN2/EXOSC2/PARN/ISG20/ERI1/ERI2/XRN2/CNOT2/EXOSC3	23
GO:0030544	Hsp70 protein binding	24/7252	39/18337	0.00447198621285501	0.0308694819721649	0.024263047001475	BAX/CREB1/DNAJB1/DNAJC18/DNAJA3/ERN1/NUP62/SACS/TSC1/DNAJA1/FGF1/DNAJB12/DNAJC8/STIP1/NOD2/DNAJB9/GPR37/RNF207/SPN/MVD/SNCA/DNAJB2/HDAC8/PACRG	24
GO:0043539	protein serine/threonine kinase activator activity	24/7252	39/18337	0.00447198621285501	0.0308694819721649	0.024263047001475	IGF2/STK4/RICTOR/CCNT2/SPRY2/CALM1/CALM3/CAB39/DBF4/DDX3X/PARP16/TAOK1/CCNB1/ALS2/CDK5R1/DAZAP2/FAM20A/CAB39L/DBF4B/IQGAP1/STK3/CALM2/MAP2K1/CKS2	24
GO:0044390	ubiquitin-like protein conjugating enzyme binding	24/7252	39/18337	0.00447198621285501	0.0308694819721649	0.024263047001475	ARIH1/TCERG1/DCUN1D2/MARCHF7/RNF144B/RNF217/ARIH2/AUP1/DCUN1D4/RNF19A/DCUN1D3/PPARA/RNF125/UBA2/MARCHF6/TRAF6/DCUN1D5/PARK7/DCUN1D1/RNF19B/ZMYM2/ANKIB1/GRIK2/RNF144A	24
GO:0005518	collagen binding	38/7252	68/18337	0.00459978024765242	0.0315712189725234	0.0248146039675986	PDGFB/THBS1/PAK1/CD44/ADAM9/CRTAP/CTSB/FN1/ITGA3/NID1/NID2/P3H1/SERPINH1/SMAD7/ITGA10/ADGRG1/CTSL/PDGFA/SMAD3/VWF/DDR1/DDR2/PPIB/COL6A2/MRC2/SPARC/ADGRG6/COCH/ITGB1/PCOLCE2/DCN/SMAD4/DSPP/MMP13/MMP9/AEBP1/GP6/ITGA9	38
GO:0055106	ubiquitin-protein transferase regulator activity	13/7252	18/18337	0.00510668487943922	0.0348524030189976	0.0273935757434087	TRIB1/GLMN/BTRC/UBE2L3/TRIB3/TRIB2/AUP1/CBX8/CDC20/RPL11/FBXO5/RPL23/RPL5	13
GO:0030145	manganese ion binding	35/7252	62/18337	0.00514752085181365	0.0349337370168027	0.0274575033018091	ARG2/SOD2/ABL2/B4GALT1/GALNT3/ABL1/DCP2/DYRK2/GALNT1/GALNT2/MGAT1/MGAT5B/NUDT16/PAPOLA/PIM1/XPNPEP1/XYLT2/MGAT5/GYG1/PRKACA/B4GALT7/MGAT2/NPEPL1/PPM1A/PPM1B/XPNPEP3/EXTL2/FEN1/IMPA1/PRIMPOL/ADCY2/NEK4/PPEF1/XXYLT1/MTPAP	35
GO:0005049	nuclear export signal receptor activity	9/7252	11/18337	0.00540462965238726	0.0362710701115767	0.0285086312658088	XPO6/EIF4ENIF1/NUP214/XPO1/XPO7/XPO4/RAN/XPO5/CSE1L	9
GO:0140036	ubiquitin-dependent protein binding	9/7252	11/18337	0.00540462965238726	0.0362710701115767	0.0285086312658088	ANKRD13A/ANKRD13B/IDE/TP53BP1/ANKRD13D/FAAP20/USP15/DNAJB2/LAPTM5	9
GO:0097110	scaffold protein binding	33/7252	58/18337	0.00552379080035985	0.0368659629106889	0.0289762099559441	PHF6/CRK/DYNLL2/HSP90AA1/MAP3K7/KRT18/NLGN3/BRAF/CASP8/CAV2/CHUK/DSP/ITPR2/KCNH2/SRC/TCOF1/YWHAE/KIF1B/AKAP5/ATP2B4/IKBKB/PANX1/CRIPT/DLG4/UBTF/CIT/PARK7/MAP2K1/PDE4D/NOS1/DYNLL1/MAPK3/VIM	33
GO:0070063	RNA polymerase binding	40/7252	73/18337	0.00585617490349449	0.0388695565023151	0.030551010774737	AGO1/AGO2/NCOA3/PCIF1/TCERG1/MAF1/CCNT2/RPRD1A/GTF2B/ANP32B/BRD4/DHX9/HNRNPU/PKN2/RPRD2/RTRAF/SCAF1/SCAF4/SPTY2D1/SUPT4H1/WAC/WDR43/YTHDC2/ZFP36/PCF11/CTR9/NEDD4/RPRD1B/SCAF8/ELP2/PPIB/BRCA1/PABPN1/UVSSA/RPAP2/STOM/URI1/RRN3/CDC73/TAF10	40
GO:0004879	nuclear receptor activity	30/7252	52/18337	0.00608625976556148	0.0399576184608601	0.031406214579728	NR6A1/STAT3/RARB/SREBF1/AHR/NR4A1/NR1I2/PPARD/RORA/HNF4A/NR2C2/PGR/NR1D2/NR2F2/NR4A2/RARG/THRA/VDR/AR/ESR1/NR2C1/RARA/PPARA/NR1D1/NKX3-1/PPARG/RORB/NR3C1/NR2F1/RXRA	30
GO:0098531	ligand-activated transcription factor activity	30/7252	52/18337	0.00608625976556148	0.0399576184608601	0.031406214579728	NR6A1/STAT3/RARB/SREBF1/AHR/NR4A1/NR1I2/PPARD/RORA/HNF4A/NR2C2/PGR/NR1D2/NR2F2/NR4A2/RARG/THRA/VDR/AR/ESR1/NR2C1/RARA/PPARA/NR1D1/NKX3-1/PPARG/RORB/NR3C1/NR2F1/RXRA	30
GO:0070034	telomerase RNA binding	15/7252	22/18337	0.00619802487876409	0.0404714273164704	0.0318100622511819	DCP2/EXOSC10/HNRNPU/NOP10/SMG5/SMG7/XRN1/DHX36/TENT4B/PARN/HNRNPC/TEP1/SNRPD3/TERT/DKC1	15
GO:0035925	mRNA 3'-UTR AU-rich region binding	16/7252	24/18337	0.00657168229403121	0.0426806032859662	0.0335464483826608	ZFP36L1/CPSF1/ELAVL1/HNRNPA0/KHSRP/MEX3D/TIA1/ZFP36/ZFP36L2/CPEB2/NUDT21/DHX36/CPEB3/HNRNPD/ILF3/RBMS3	16
GO:0140104	molecular carrier activity	37/7252	67/18337	0.00665475397978019	0.0429889989709864	0.0337888437363452	XPO6/IPO9/KPNA5/KPNA6/SNUPN/ATP7A/EIF4ENIF1/EMC1/EMC4/FXN/IPO4/KPNA1/KPNA2/NUP214/OXA1L/TNPO3/URM1/XPO1/XPO7/EMC10/TMCO6/XPO4/IPO5/KPNA4/TNPO1/IPCEF1/KPNB1/RAN/TNPO2/EMC7/PARK7/EMC3/MMGT1/XPO5/CSE1L/IPO11/COX17	37
GO:0042974	retinoic acid receptor binding	17/7252	26/18337	0.00684802136597634	0.0437693640746001	0.0344022014598199	HMGA1/ACTN4/RARB/MED1/NCOR2/ASXL1/CNOT1/NCOA6/NR4A2/NSD1/RARG/VDR/SNW1/NCOA1/PPARG/PRMT2/CTBP2	17
GO:0043425	bHLH transcription factor binding	17/7252	26/18337	0.00684802136597634	0.0437693640746001	0.0344022014598199	USF2/HAND1/SP1/KLF5/CREBBP/MAP3K10/SIRT1/ISL1/SMAD3/BHLHE41/KDM1A/PSMD9/BHLHE40/FHL2/IKZF4/TCF12/SOX9	17
GO:0031492	nucleosomal DNA binding	24/7252	40/18337	0.00702665533512472	0.0440405235527437	0.0346153295961788	HMGA2/ACTB/SMARCC1/H3-3B/H1-0/ACTL6A/H1-10/H1-3/HDAC2/HMGN2/MBD2/SMARCA4/SMARCB1/GATAD2B/CHD4/MBD3/H3-5/RBBP4/SMARCD2/HMGN1/HNRNPC/SMARCC2/H1-1/H1-5	24
GO:0050681	androgen receptor binding	18/7252	28/18337	0.00704021393583285	0.0440405235527437	0.0346153295961788	FOXP1/CALR/EP300/FOXP2/NSD1/PRKCB/RNF6/SMARCA4/WIPI1/SNW1/TGFB1I1/KDM1A/ZBTB7A/PARK7/TRIM68/PRMT2/TMF1/DDX5	18
GO:0005521	lamin binding	10/7252	13/18337	0.00707273308711281	0.0440405235527437	0.0346153295961788	LBR/BNIP3L/NARF/PLCB1/SYNE1/TMEM201/TMPO/AKAP8L/IFI27/PPP1CC	10
GO:0017017	MAP kinase tyrosine/serine/threonine phosphatase activity	10/7252	13/18337	0.00707273308711281	0.0440405235527437	0.0346153295961788	DUSP2/DUSP1/DUSP7/DUSP10/DUSP18/DUSP4/DUSP5/DUSP6/DUSP8/DUSP16	10
GO:0031994	insulin-like growth factor I binding	10/7252	13/18337	0.00707273308711281	0.0440405235527437	0.0346153295961788	IGF1R/ITGB3/IGFBP5/IGFBP2/INSR/ITGAV/IGFBP4/IGFBP3/ITGA6/ITGB4	10
GO:0044183	protein folding chaperone	22/7252	36/18337	0.00719420774747636	0.0444986934815968	0.0349754457305684	CCT6A/HSP90AA1/HSPA8/CALR/DNAJB1/PFDN1/CCT3/CCT8/CD74/FKBP8/HSPA14/DFFA/CCT4/HSPB1/HSPA1B/RIC3/HSPA1A/HSPA2/HSPA5/CCT6B/PFDN2/HSPA13	22
GO:0030515	snoRNA binding	20/7252	32/18337	0.00721998669072266	0.0444986934815968	0.0349754457305684	NOLC1/IMP4/NOP10/NUDT16/NUDT4/NUDT5/PRKDC/SNU13/TSR1/UTP25/WDR3/UTP6/DDX21/HEATR1/NOP56/NUFIP1/BMS1/ISG20/XRCC5/DKC1	20
GO:1990782	protein tyrosine kinase binding	51/7252	98/18337	0.00801706530975324	0.0491604816963549	0.0386395560213595	IRS1/PIK3R2/EPHA4/CBL/CRK/ACVR1/HSP90AA1/MAP3K7/TIAM1/BMPR2/PTEN/PIK3R1/CDH5/DOCK4/DUSP22/DUSP3/FRS2/GRM5/PCNA/PITPNM3/PLCG1/PTPN14/RNF41/SH2B1/SOCS5/TOB1/TP53/YWHAG/EIF3A/BLNK/FIZ1/HYAL2/RACK1/SH2B3/DAZAP2/NRTN/PTPN1/SQSTM1/CBLB/CD4/PTPN2/GAB2/ITGB1/TJP2/ELMO2/PTPN11/ANGPT2/ITGAX/NOX4/NRG1/SIRPA	51
